# Supplementary material for: Hepatic Gene Expression Profiling Reveals Key Pathways Involved in Leptin-Mediated Weight Loss in ob/ob Mice
Source: PLoS One. 2010 Aug 16;5(8):e12147. doi: 10.1371/journal.pone.0012147 (PMC2922341; doi:10.1371/journal.pone.0012147)
Supplement: File S2 — 214_Gene_matrix.xls. Normalized gene expression data of 214 genes significantly associated with leptin mediated weight loss. (0.52 MB XLS) [file pone.0012147.s002.xls]

## Sheet: Correlation_ gene_30_matrix
Cluster ID	Gene_ID	CC	Symbol	logFC	P.Value	adj.P.Val	B	Entrez_Gene_ID	GI	Definition	Ontology_Component	Ontology_Process	Ontology_Function	FC_SQ	FC_ICV	FC_ob	5541_B6	5542_B6	5543_B6	2021_B6_aCSF	2029_B6_aCSF	2035_B6_aCSF	1007_VEH_SQ	1034_VEH_SQ	1035_VEH_SQ	1040_VEH_SQ	1029_LEP_SQ	1032_LEP_SQ	1039_LEP_SQ	1041_LEP_SQ	1002_VEH_ICV	1010_VEH_ICV	1011_VEH_ICV	1012_VEH_ICV	1003_LEP_ICV	1014_LEP_ICV	1017_LEP_ICV	1019_LEP_ICV	1001_LEP_ICVN	1004_LEP_ICVN	1008_LEP_ICVN	1016_LEP_ICVN
3	3890274		Scd1	-0.173534	6.48518e-11	3.333e-07	13.6503	20249	118130513	stearoyl-Coenzyme A desaturase 1 (Scd1), mRNA.	The irregular network of unit membranes, visible only by electron microscopy, that occurs in the cytoplasm of many eukaryotic cells. The membranes form a complex meshwork of tubular channels, which are often expanded into slitlike cavities called cisternae. The ER takes two forms, rough (or granular), with ribosomes adhering to the outer surface, and smooth (with no ribosomes attached) [goid 5783…	The process of removal or addition of one or more electrons with or without the concomitant removal or addition of a proton or protons [goid 55114] [evidence IEA]; The chemical reactions and pathways resulting in the formation of lipids, compounds soluble in an organic solvent but not, or sparingly, in an aqueous solvent [goid 8610] [evidence IEA]; The chemical reactions and pathways involving li…	Interacting selectively with iron (Fe) ions [goid 5506] [evidence IEA]; Catalysis of the reaction: stearoyl-CoA + 2 ferrocytochrome b5 + O2 + 2 H+ = oleoyl-CoA + 2 ferricytochrome b5 + H2O [goid 4768] [evidence IEA]; Catalysis of an oxidation-reduction (redox) reaction, a reversible chemical reaction in which the oxidation state of an atom or atoms within a molecule is altered. One substrate acts…	0.0516469	0.0145977	4.59554	13.3902	13.5535	12.5917	13.3775	13.2059	13.3429	15.457	15.5504	15.3648	15.4729	12.4696	11.7432	11.8379	8.69375	15.3773	15.6281	15.4217	15.2787	10.1751	10.0028	8.62092	8.51458	14.2775	15.5521	14.5168	15.3377
3	7330482		Hamp2	-0.128392	3.06947e-10	8.76401e-07	12.0262	66438	34304033	hepcidin antimicrobial peptide 2 (Hamp2), mRNA.	The space external to the outermost structure of a cell. For cells without external protective or external encapsulating structures this refers to space outside of the plasma membrane. This term covers the host cell environment outside an intracellular parasite [goid 5576] [evidence IEA]	Reactions triggered in response to the presence of a fungus that act to protect the cell or organism [goid 50832] [evidence IEA]; The chemical reactions and pathways involving a xenobiotic compound, a compound foreign to living organisms. Used of chemical compounds, e.g. a xenobiotic chemical, such as a pesticide [goid 6805] [evidence IEA]; Reactions triggered in response to the presence of a bac…	The action characteristic of a hormone, any substance formed in very small amounts in one specialized organ or group of cells and carried (sometimes in the bloodstream) to another organ or group of cells in the same organism, upon which it has a specific regulatory action. The term was originally applied to agents with a stimulatory physiological action in vertebrate animals (as opposed to a chal…	0.321836	0.0349719	2.15933	14.4175	14.208	11.6756	13.2665	13.4168	14.2468	14.4064	14.5946	14.7297	14.7465	13.2069	14.2318	11.8028	12.6934	14.4676	14.4425	15.1183	14.6874	11.4077	8.37158	9.10752	10.4784	14.6784	13.3595	14.9099	14.7542
2	580364		Igfbp2	0.118713	8.15328e-13	2.09515e-08	18.2287	16008	31982259	insulin-like growth factor binding protein 2 (Igfbp2), mRNA.	The space external to the outermost structure of a cell. For cells without external protective or external encapsulating structures this refers to space outside of the plasma membrane. This term covers the host cell environment outside an intracellular parasite [goid 5576] [evidence IEA]; That part of a multicellular organism outside the cells proper, usually taken to be outside the plasma membra…	Any process that modulates the frequency, rate or extent of cell growth [goid 1558] [evidence IEA]	Interacting selectively with any growth factor, proteins or polypeptides that stimulate a cell or organism to grow or proliferate [goid 19838] [evidence IEA]; Interacting selectively with an insulin-like growth factor, any member of a group of polypeptides that are structurally homologous to insulin and share many of its biological activities, but are immunologically distinct from it [goid 5520] …	6.5426	16.1033	0.057264	12.8494	12.5225	13.0862	12.1849	11.9946	12.756	8.41161	8.33421	8.23223	8.17229	9.78442	11.228	10.9281	12.0493	8.29276	8.05858	8.6524	9.36089	12.3412	12.501	13.2763	12.2833	8.33617	9.25538	7.84393	9.17198
1	2940592		Gsta1	-0.0984513	3.73209e-07	0.000125233	4.63493	14857	61098064	glutathione S-transferase, alpha 1 (Ya) (Gsta1), mRNA.		The chemical reactions and pathways, including anabolism and catabolism, by which living organisms transform chemical substances. Metabolic processes typically transform small molecules, but also include macromolecular processes such as DNA repair and replication, and protein synthesis and degradation [goid 8152] [evidence IEA]; The chemical reactions and pathways involving glutathione, the tripe…	Catalysis of the transfer of a group, e.g. a methyl group, glycosyl group, acyl group, phosphorus-containing, or other groups, from one compound (generally regarded as the donor) to another compound (generally regarded as the acceptor). Transferase is the systematic name for any enzyme of EC class 2 [goid 16740] [evidence IEA]; Catalysis of the reaction: R-X + glutathione = H-X + R-S-glutathione.…	0.0866298	0.110595	41.2782	8.12182	7.7221	8.08653	8.18156	7.86909	8.39457	13.5912	14.2202	14.0716	12.7744	11.068	10.3498	9.7292	9.3945	13.3719	13.2224	12.8389	13.3487	10.0448	11.1486	8.98426	9.89762	12.433	12.4367	11.0264	13.2186
3	670653	Mito	Cyp17a1	-0.0830252	5.06763e-09	6.85383e-06	9.10138	13074	42476041	cytochrome P450, family 17, subfamily a, polypeptide 1 (Cyp17a1), mRNA.	The long process of a neuron that conducts nerve impulses, usually away from the cell body to the terminals and varicosities, which are sites of storage and release of neurotransmitter [goid 30424] [evidence IDA]; Double layer of lipid molecules that encloses all cells, and, in eukaryotes, many organelles; may be a single or double lipid bilayer; also includes associated proteins [goid 16020] [ev…	The chemical reactions and pathways resulting in the formation of C21-steroid hormones, steroid compounds containing 21 carbons which function as hormones [goid 6700] [evidence IEA]; The chemical reactions and pathways resulting in the formation of glucocorticoids, hormonal C21 corticosteroids synthesized from cholesterol [goid 6704] [evidence IDA]; The process of removal or addition of one or mo…	Catalysis of the incorporation of one atom from molecular oxygen into a compound and the reduction of the other atom of oxygen to water [goid 4497] [evidence IEA]; Catalysis of the cleavage of C-C, C-O, C-N and other bonds by other means than by hydrolysis or oxidation, or conversely adding a group to a double bond. They differ from other enzymes in that two substrates are involved in one reactio…	0.239483	0.170894	2.58711	10.7743	12.422	11.0878	11.5973	11.7305	11.6867	13.1874	13.2522	13.0039	12.936	11.6806	11.7208	11.18	9.5501	12.8523	13.0841	12.7201	12.3329	10.8307	9.26845	10.3443	10.3506	13.8627	11.7811	13.3515	12.7247
3	2350324		Gstt3	-0.0809103	1.6614e-11	2.13465e-07	15.0742	103140	133892397	glutathione S-transferase, theta 3 (Gstt3), mRNA.	The part of a cell or its extracellular environment in which a gene product is located. A gene product may be located in one or more parts of a cell and its location may be as specific as a particular macromolecular complex, that is, a stable, persistent association of macromolecules that function together [goid 5575] [evidence ND ]	The chemical reactions and pathways involving glutathione, the tripeptide glutamylcysteinylglycine, which acts as a coenzyme for some enzymes and as an antioxidant in the protection of sulfhydryl groups in enzymes and other proteins; it has a specific role in the reduction of hydrogen peroxide (H2O2) and oxidized ascorbate, and it participates in the gamma-glutamyl cycle [goid 6749] [evidence IDA]	Catalysis of the transfer of a group, e.g. a methyl group, glycosyl group, acyl group, phosphorus-containing, or other groups, from one compound (generally regarded as the donor) to another compound (generally regarded as the acceptor). Transferase is the systematic name for any enzyme of EC class 2 [goid 16740] [evidence IEA]; Catalysis of the reaction: R-X + glutathione = H-X + R-S-glutathione.…	0.410606	0.12166	2.67064	11.8085	11.6682	11.8311	10.9664	11.4933	11.643	13.1461	13.434	13.0507	12.7174	11.727	12.4501	11.6306	11.4038	12.9116	12.8417	13.0165	12.7669	10.5203	9.32885	9.67614	9.85502	12.7645	12.1683	12.6233	12.925
1	10541		Raet1b	-0.080513	2.78354e-10	8.76401e-07	12.1283	19369	6679618	retinoic acid early transcript beta (Raet1b), mRNA.	Double layer of lipid molecules that encloses all cells, and, in eukaryotes, many organelles; may be a single or double lipid bilayer; also includes associated proteins [goid 16020] [evidence IEA]; The membrane surrounding a cell that separates the cell from its external environment. It consists of a phospholipid bilayer and associated proteins [goid 5886] [evidence IEA]; Tethered to a membrane b…	The process by which an antigen-presenting cell expresses antigen (peptide or lipid) on its cell surface in association with an MHC protein complex [goid 19882] [evidence IEA]; Any process that activates or increases the frequency, rate, or extent of an immune response to tumor cell [goid 2839] [evidence IDA]; Any process that stimulates, induces or increases the rate of macrophage activation [go…	Interacting selectively with a lectin-like natural killer cell receptor [goid 46703] [evidence IDA]	0.413739	0.120415	7.26104	9.90677	8.86002	8.53794	8.95365	9.36928	9.11569	11.7188	11.8592	12.0058	11.9564	10.8955	11.1897	10.3146	10.0477	12.1342	11.5467	12.35	12.3013	10.0921	8.73936	8.64839	8.63674	11.6078	11.3362	12.0036	12.6622
3	3360053		Pcsk9	-0.0797318	5.39673e-08	3.49827e-05	6.64042	100102	23956351	proprotein convertase subtilisin/kexin type 9 (Pcsk9), mRNA.	That part of a multicellular organism outside the cells proper, usually taken to be outside the plasma membranes, and occupied by fluid [goid 5615] [evidence IDA]; The space external to the outermost structure of a cell. For cells without external protective or external encapsulating structures this refers to space outside of the plasma membrane. This term covers the host cell environment outside…	The chemical reactions and pathways involving lipids, compounds soluble in an organic solvent but not, or sparingly, in an aqueous solvent. Includes fatty acids; neutral fats, other fatty-acid esters, and soaps; long-chain (fatty) alcohols and waxes; sphingoids and other long-chain bases; glycolipids, phospholipids and sphingolipids; and carotenes, polyprenols, sterols, terpenes and other isopren…	Catalysis of the hydrolysis of various bonds, e.g. C-O, C-N, C-C, phosphoric anhydride bonds, etc. Hydrolase is the systematic name for any enzyme of EC class 3 [goid 16787] [evidence IEA]; Catalysis of the hydrolysis of internal, alpha-peptide bonds in a polypeptide chain by a catalytic mechanism that involves a catalytic triad consisting of a serine nucleophile that is activated by a proton rel…	0.615761	0.102352	0.768568	11.9267	12.2778	11.5563	12.4129	12.32	11.7708	11.7594	11.3917	11.4667	11.5475	10.7403	11.3097	11.0506	10.2664	11.5566	12.0456	11.9831	11.5641	10.1284	7.87483	7.80553	8.18701	11.2872	10.5439	11.4907	11.7814
3	4570333		Acss2	-0.0750042	4.05326e-07	0.000128588	4.54947	60525	133892533	acyl-CoA synthetase short-chain family member 2 (Acss2), mRNA.	All of the contents of a cell excluding the plasma membrane and nucleus, but including other subcellular structures [goid 5737] [evidence IDA]	The chemical reactions and pathways resulting in the formation of acetyl-CoA, a derivative of coenzyme A in which the sulfhydryl group is acetylated [goid 6085] [evidence IDA]; The chemical reactions and pathways, including anabolism and catabolism, by which living organisms transform chemical substances. Metabolic processes typically transform small molecules, but also include macromolecular pro…	Catalysis of the ligation of two substances with concomitant breaking of a diphosphate linkage, usually in a nucleoside triphosphate. Ligase is the systematic name for any enzyme of EC class 6 [goid 16874] [evidence IEA]; Catalysis of the reaction: ATP + acetate + CoA = AMP + diphosphate + acetyl-CoA [goid 3987] [evidence IDA]; Interacting selectively with AMP, adenosine monophosphate [goid 16208…	0.588022	0.13197	0.773774	12.7589	13.23	11.9578	12.3583	13.2711	13.101	12.8082	12.1461	12.4296	12.2601	11.5741	12.019	11.8254	11.1613	12.2698	12.6504	12.5146	12.1972	9.82023	9.40026	9.81821	8.9063	13.1448	10.9475	13.6386	12.1167
3	6580403		Thrsp	-0.073494	7.75729e-06	0.000931491	1.5051	21835	31560631	thyroid hormone responsive SPOT14 homolog (Rattus) (Thrsp), mRNA.	A membrane-bounded organelle of eukaryotic cells in which chromosomes are housed and replicated. In most cells, the nucleus contains all of the cell's chromosomes except the organellar chromosomes, and is the site of RNA synthesis and processing. In some species, or in specialized cell types, RNA metabolism or DNA replication may be absent [goid 5634] [evidence IEA]			0.353806	0.209707	0.903657	11.6732	12.6525	10.058	9.44072	9.92217	9.57976	11.0437	10.5756	10.9244	10.3105	10.27	8.65249	9.50388	8.43193	10.5362	10.6684	10.0126	9.19448	8.08798	7.77144	7.77656	7.76154	12.1416	8.24101	11.3685	10.2872
1	3710465		Gsta2	-0.072268	4.17401e-07	0.000130804	4.51908	14858	118130920	glutathione S-transferase, alpha 2 (Yc2) (Gsta2), mRNA.		The chemical reactions and pathways, including anabolism and catabolism, by which living organisms transform chemical substances. Metabolic processes typically transform small molecules, but also include macromolecular processes such as DNA repair and replication, and protein synthesis and degradation [goid 8152] [evidence IEA]	Catalysis of the reaction: R-X + glutathione = H-X + R-S-glutathione. R may be an aliphatic, aromatic or heterocyclic group; X may be a sulfate, nitrile or halide group [goid 4364] [evidence IEA]; Catalysis of the transfer of a group, e.g. a methyl group, glycosyl group, acyl group, phosphorus-containing, or other groups, from one compound (generally regarded as the donor) to another compound (ge…	0.22793	0.217389	8.23923	8.43727	7.87875	8.40429	7.91094	7.9405	8.68164	11.9075	11.73	12.3201	10.7312	10.0169	9.62642	9.1626	9.34956	11.3045	10.409	10.6021	11.0069	8.41192	9.57734	8.17924	8.34735	12.1685	10.2992	9.89865	10.5639
4	4670228		Gpnmb	0.0721671	5.90845e-07	0.000165032	4.15953	93695	142371734	glycoprotein (transmembrane) nmb (Gpnmb), mRNA.	A membrane-bounded vesicle found in the cytoplasm of the cell [goid 16023] [evidence IDA]; Penetrating at least one phospholipid bilayer of a plasma membrane. May also refer to the state of being buried in the bilayer with no exposure outside the bilayer [goid 5887] [evidence IDA]; A vesicle formed of membrane or protein, found in the cytoplasm of a cell [goid 31410] [evidence IEA]; Penetrating a…	The attachment of a cell, either to another cell or to an underlying substrate such as the extracellular matrix, via cell adhesion molecules [goid 7155] [evidence IDA]	Interacting selectively with heparin, any member of a group of glycosaminoglycans found mainly as an intracellular component of mast cells and which consist predominantly of alternating alpha1-4-linked D-galactose and N-acetyl-D-glucosamine-6-sulfate residues [goid 8201] [evidence IDA]; Interacting selectively with an integrin [goid 5178] [evidence IDA]	1.5053	8.27411	1.3319	7.71771	7.79083	7.79558	7.77227	7.70991	7.77102	8.25007	8.86222	8.18699	8.34652	9.86326	7.90538	9.44862	8.78877	8.29748	7.87392	7.85351	7.71361	9.89222	12.1535	11.0048	10.8824	8.0822	8.87087	8.2134	7.81138
1	6110551		Ahcy	-0.0689457	2.0089e-07	7.94195e-05	5.27654	269378	61098091	S-adenosylhomocysteine hydrolase (Ahcy), mRNA.	That part of the cytoplasm that does not contain membranous or particulate subcellular components [goid 5829] [evidence IDA]; All of the contents of a cell excluding the plasma membrane and nucleus, but including other subcellular structures [goid 5737] [evidence IEA]	The chemical reactions and pathways involving compounds containing a single carbon atom [goid 6730] [evidence IEA]; The chemical reactions and pathways resulting in the breakdown of S-adenosylhomocysteine, forming homocysteine and then methionine [goid 19510] [evidence IDA]	Interacting selectively with copper (Cu) ions [goid 5507] [evidence IDA]; Interacting selectively with a domain within the same polypeptide [goid 43621] [evidence IPI]; Catalysis of the hydrolysis of various bonds, e.g. C-O, C-N, C-C, phosphoric anhydride bonds, etc. Hydrolase is the systematic name for any enzyme of EC class 3 [goid 16787] [evidence IEA]; Catalysis of the reaction: S-adenosyl-L-…	0.245208	0.184758	4.50054	9.67887	10.0947	9.80741	10.0014	10.1688	10.2011	12.2571	12.7125	11.7559	11.8825	9.7867	10.7772	10.1622	9.77024	11.9405	12.6747	11.8743	12.1998	11.1217	9.09032	9.11222	9.61983	11.0376	11.4456	11.0703	12.2487
3	4280048		Lrtm1	-0.0678858	2.01871e-07	6.44407e-05	9.436	319476	142383744	leucine-rich repeats and transmembrane domains 1 (Lrtm1), mRNA.	Penetrating at least one phospholipid bilayer of a membrane. May also refer to the state of being buried in the bilayer with no exposure outside the bilayer. When used to describe a protein, indicates that all or part of the peptide sequence is embedded in the membrane [goid 16021] [evidence IEA]; Double layer of lipid molecules that encloses all cells, and, in eukaryotes, many organelles; may be…		Interacting selectively with any protein or protein complex (a complex of two or more proteins that may include other nonprotein molecules) [goid 5515] [evidence IEA]	0.320325	0.200737	2.05149	8.37973	9.61263	8.27819	9.5592	9.38411	9.09873	10.3049	10.5952	10.0669	9.4952	8.59099	9.18691	8.24151	7.87321	10.2106	9.85341	9.9389	10.245	7.85761	7.6962	7.72236	7.70531	10.8791	8.83284	9.94885	9.57999
1	2650309	Mito	Sardh	-0.0652487	2.02082e-05	0.0017663	0.523532	192166	20149747	sarcosine dehydrogenase (Sardh), nuclear gene encoding mitochondrial protein, mRNA.	All of the contents of a cell excluding the plasma membrane and nucleus, but including other subcellular structures [goid 5737] [evidence IEA]; A semiautonomous, self replicating organelle that occurs in varying numbers, shapes, and sizes in the cytoplasm of virtually all eukaryotic cells. It is notably the site of tissue respiration [goid 5739] [evidence IDA]	The process of removal or addition of one or more electrons with or without the concomitant removal or addition of a proton or protons [goid 55114] [evidence IEA]; The chemical reactions and pathways resulting in the breakdown of glycine, aminoethanoic acid [goid 6546] [evidence IEA]	Catalysis of an oxidation-reduction (redox) reaction, a reversible chemical reaction in which the oxidation state of an atom or atoms within a molecule is altered. One substrate acts as a hydrogen or electron donor and becomes oxidized, while the other acts as hydrogen or electron acceptor and becomes reduced [goid 16491] [evidence IEA]; Catalysis of the reaction: (6S)-tetrahydrofolate + S-aminom…	0.27178	0.16882	3.8583	9.68034	9.63138	9.12355	9.12225	9.25341	9.3841	11.2244	10.8447	11.4081	11.2188	8.92524	9.84439	9.3447	9.06381	11.1411	11.0601	11.7152	11.8978	10.3036	8.34128	8.05209	8.85158	9.72964	11.0428	9.22342	11.7666
4	450356		Acot1	0.0629787	5.68938e-06	0.000739453	1.82367	26897	118129966	acyl-CoA thioesterase 1 (Acot1), mRNA.	All of the contents of a cell excluding the plasma membrane and nucleus, but including other subcellular structures [goid 5737] [evidence TAS]	The chemical reactions and pathways involving lipids, compounds soluble in an organic solvent but not, or sparingly, in an aqueous solvent. Includes fatty acids; neutral fats, other fatty-acid esters, and soaps; long-chain (fatty) alcohols and waxes; sphingoids and other long-chain bases; glycolipids, phospholipids and sphingolipids; and carotenes, polyprenols, sterols, terpenes and other isopren…	Catalysis of the hydrolysis of various bonds, e.g. C-O, C-N, C-C, phosphoric anhydride bonds, etc. Hydrolase is the systematic name for any enzyme of EC class 3 [goid 16787] [evidence IEA]; Catalysis of the reaction: a carboxylic ester + H2O = an alcohol + a carboxylic anion [goid 4091] [evidence IEA]; Catalysis of the reaction: palmitoyl-CoA + H2O = CoA + palmitate [goid 16290] [evidence IEA]; C…	3.12301	5.59617	0.647828	11.8657	10.8854	12.5288	9.55145	9.51383	9.47471	10.1312	10.6254	9.88365	9.88956	11.5353	11.108	12.252	12.2063	9.81921	9.98394	9.5935	10.1563	10.7169	12.5796	12.8938	13.3005	11.5997	11.0548	11.2917	9.89753
1	7560762		Rdh16	-0.0624582	3.29773e-09	5.64944e-06	9.54907	19683	142363086	retinol dehydrogenase 16 (Rdh16), mRNA.		The process of removal or addition of one or more electrons with or without the concomitant removal or addition of a proton or protons [goid 55114] [evidence IEA]	Catalysis of an oxidation-reduction (redox) reaction, a reversible chemical reaction in which the oxidation state of an atom or atoms within a molecule is altered. One substrate acts as a hydrogen or electron donor and becomes oxidized, while the other acts as hydrogen or electron acceptor and becomes reduced [goid 16491] [evidence IEA]	0.288715	0.203318	5.93415	9.61895	9.32186	9.84906	8.8442	8.92226	9.55536	11.938	11.685	12.0073	11.7349	9.97225	10.6079	9.76087	9.85504	11.9086	11.9314	12.1682	11.9945	10.3163	9.63287	9.22701	9.63384	11.2061	11.4608	10.914	11.8325
3	6560497		Nnmt	-0.0613515	3.31837e-05	0.00252284	0.0165684	18113	6754865	nicotinamide N-methyltransferase (Nnmt), mRNA.	All of the contents of a cell excluding the plasma membrane and nucleus, but including other subcellular structures [goid 5737] [evidence IEA]		Catalysis of the transfer of a methyl group to an acceptor molecule [goid 8168] [evidence IEA]; Catalysis of the transfer of a group, e.g. a methyl group, glycosyl group, acyl group, phosphorus-containing, or other groups, from one compound (generally regarded as the donor) to another compound (generally regarded as the acceptor). Transferase is the systematic name for any enzyme of EC class 2 [g…	0.484689	0.209524	1.29234	12.8116	13.6035	13.5965	13.971	13.4473	13.6775	13.9341	14.2555	13.6563	13.6464	12.9111	13.4851	12.8302	12.0865	14.0023	13.88	13.9412	13.7871	13.3496	9.12022	11.5753	12.5463	13.7707	12.858	13.1307	13.9267
3	1740164	Mito	Haao	-0.0608889	3.18301e-06	0.000501941	2.42128	107766	124249069	3-hydroxyanthranilate 3,4-dioxygenase (Haao), mRNA. XM_925483 XM_986039 XM_986095 XM_988905 XM_988933 XM_988974	All of the contents of a cell excluding the plasma membrane and nucleus, but including other subcellular structures [goid 5737] [evidence IEA]	The process of removal or addition of one or more electrons with or without the concomitant removal or addition of a proton or protons [goid 55114] [evidence IEA]; The chemical reactions and pathways, including anabolism and catabolism, by which living organisms transform chemical substances. Metabolic processes typically transform small molecules, but also include macromolecular processes such a…	Catalysis of an oxidation-reduction (redox) reaction in which hydrogen or electrons are transferred from one donor, and two oxygen atoms is incorporated into a donor [goid 16702] [evidence IEA]; Interacting selectively with iron (Fe) ions [goid 5506] [evidence IEA]; Interacting selectively with any metal ion [goid 46872] [evidence IEA]; Catalysis of an oxidation-reduction (redox) reaction, a reve…	0.573434	0.204264	1.26046	13.6715	13.8934	13.7565	14.2042	13.9386	13.7095	14.1319	14.2036	14.1972	14.2034	13.2542	13.8823	13.4085	12.9819	14.0642	14.2164	14.2654	14.288	13.4673	9.96952	11.3839	12.8472	13.8329	13.7762	13.7992	14.2762
4	5900100		Serpina7	0.0607448	4.35215e-08	3.10659e-05	6.86392	331535	46849769	serine (or cysteine) peptidase inhibitor, clade A (alpha-1 antiproteinase, antitrypsin), member 7 (Serpina7), mRNA.	The space external to the outermost structure of a cell. For cells without external protective or external encapsulating structures this refers to space outside of the plasma membrane. This term covers the host cell environment outside an intracellular parasite [goid 5576] [evidence IEA]		Stops, prevents or reduces the activity of serine-type endopeptidases, enzymes that catalyze the hydrolysis of nonterminal peptide bonds in a polypeptide chain; a serine residue (and a histidine residue) are at the active center of the enzyme [goid 4867] [evidence IEA]	1.69695	5.01309	0.884783	9.62343	10.5802	9.73592	8.79514	8.56345	9.07817	9.09293	9.28401	9.08049	9.341	10.3651	8.97951	10.0381	10.4675	9.08478	9.0884	9.4997	9.28429	10.8242	11.6729	12.6041	11.1588	9.29845	10.7012	9.55794	9.57644
4	1240424		Nupr1	0.059861	3.018e-06	0.000490846	2.47611	56312	9790144	nuclear protein 1 (Nupr1), mRNA.	A membrane-bounded organelle of eukaryotic cells in which chromosomes are housed and replicated. In most cells, the nucleus contains all of the cell's chromosomes except the organellar chromosomes, and is the site of RNA synthesis and processing. In some species, or in specialized cell types, RNA metabolism or DNA replication may be absent [goid 5634] [evidence IEA]; The part of a cell or its ext…	A cascade of processes induced by the cell cycle regulator phosphoprotein p53, or an equivalent protein, in response to the detection of DNA damage and resulting in the initiation of apoptosis (programmed cell death) [goid 42771] [evidence IMP]; Any process that stops, prevents or reduces the frequency, rate or extent of multiplication or reproduction of fibroblast cells [goid 48147] [evidence IM…	Elemental activities, such as catalysis or binding, describing the actions of a gene product at the molecular level. A given gene product may exhibit one or more molecular functions [goid 3674] [evidence ND ]	1.03623	5.52236	1.10848	7.90631	7.89372	7.82699	7.98816	7.892	7.97453	8.06505	7.69077	8.21782	8.2282	8.43031	7.91458	7.9637	8.09866	8.07896	8.19472	8.0717	7.95036	9.64089	11.1927	11.175	10.1483	7.84026	8.3918	7.93847	8.08457
4	1410113		Uap1l1	0.0590508	2.63737e-05	0.00213121	0.251213	227620	142383016	UDP-N-acteylglucosamine pyrophosphorylase 1-like 1 (Uap1l1), mRNA. XM_918982		The chemical reactions and pathways, including anabolism and catabolism, by which living organisms transform chemical substances. Metabolic processes typically transform small molecules, but also include macromolecular processes such as DNA repair and replication, and protein synthesis and degradation [goid 8152] [evidence IEA]	Catalysis of the transfer of a nucleotidyl group to a reactant [goid 16779] [evidence IEA]; Catalysis of the transfer of a group, e.g. a methyl group, glycosyl group, acyl group, phosphorus-containing, or other groups, from one compound (generally regarded as the donor) to another compound (generally regarded as the acceptor). Transferase is the systematic name for any enzyme of EC class 2 [goid …	1.06168	5.97689	1.54726	8.34584	8.1822	8.13346	8.20514	8.20435	8.39188	8.50445	9.70791	8.75856	8.8214	9.52836	8.33193	8.98118	9.29625	8.76611	8.7708	8.72363	8.93533	10.8776	11.6641	10.8019	12.1699	8.15185	9.66949	8.74672	8.71567
1	5390632		Tmie	-0.0589502	3.06388e-07	0.000109351	4.83921	20776	118130173	transmembrane inner ear (Tmie), mRNA.	Penetrating at least one phospholipid bilayer of a membrane. May also refer to the state of being buried in the bilayer with no exposure outside the bilayer. When used to describe a protein, indicates that all or part of the peptide sequence is embedded in the membrane [goid 16021] [evidence IEA]; Double layer of lipid molecules that encloses all cells, and, in eukaryotes, many organelles; may be…	The series of events required for an organism to receive an auditory stimulus, convert it to a molecular signal, and recognize and characterize the signal. Sonic stimuli are detected in the form of vibrations and are processed to form a sound [goid 7605] [evidence IMP]; The process by which the anatomical structures of the inner ear are generated and organized. Morphogenesis pertains to the creat…		0.480149	0.179108	4.48439	8.26175	9.21035	8.47123	9.81031	9.77117	9.82105	11.4019	10.7578	11.0832	11.3109	9.56903	10.472	10.404	9.87496	11.8475	12.1078	11.4838	11.1207	10.0323	8.35103	8.73982	9.51241	10.6529	11.0366	10.4679	11.6743
2	5720609		Lyz	0.0588319	2.8819e-07	0.000107328	4.90263	17110	40254571	lysozyme (Lyz), mRNA.				2.3342	4.92963	0.411502	12.076	12.0677	11.7571	12.468	11.5761	11.8954	10.7735	11.5799	10.6745	10.442	12.1699	11.6281	12.2173	12.3465	10.7735	10.0125	10.5601	10.7228	11.949	13.2786	13.3989	12.6482	11.2372	10.9158	11.8167	10.0241
1	6590575	Mito	Aass	-0.0568714	7.8972e-06	0.000942044	1.48675	30956	83779005	aminoadipate-semialdehyde synthase (Aass), nuclear gene encoding mitochondrial protein, mRNA.	A semiautonomous, self replicating organelle that occurs in varying numbers, shapes, and sizes in the cytoplasm of virtually all eukaryotic cells. It is notably the site of tissue respiration [goid 5739] [evidence TAS]	The process of removal or addition of one or more electrons with or without the concomitant removal or addition of a proton or protons [goid 55114] [evidence IEA]; The chemical reactions and pathways resulting in the formation of precursor metabolites, substances from which energy is derived, and any process involved in the liberation of energy from these substances [goid 6091] [evidence TAS]	Catalysis of a biochemical reaction at physiological temperatures. In biologically catalyzed reactions, the reactants are known as substrates, and the catalysts are naturally occurring macromolecular substances known as enzymes. Enzymes possess specific binding sites for substrates, and are usually composed wholly or largely of protein, but RNA that has catalytic activity (ribozyme) is often also…	0.286065	0.219249	4.6314	8.89229	8.55489	8.74565	8.47585	8.46354	8.59063	11.2175	10.6938	10.5781	10.6538	8.9292	9.14438	8.95311	8.89425	10.8649	11.0211	10.8415	10.7846	9.87301	8.18343	8.2536	8.44462	9.43112	10.5363	9.02664	10.8319
1	2480039		Bhmt	-0.0564031	5.14744e-06	0.000696178	1.9266	12116	74325340	betaine-homocysteine methyltransferase (Bhmt), mRNA.	All of the contents of a cell excluding the plasma membrane and nucleus, but including other subcellular structures [goid 5737] [evidence IEA]	The chemical reactions and pathways resulting in the formation of methionine (2-amino-4-(methylthio)butanoic acid), a sulfur-containing, essential amino acid found in peptide linkage in proteins [goid 9086] [evidence IDA]	Catalysis of the transfer of a methyl group to an acceptor molecule [goid 8168] [evidence IEA]; Catalysis of the transfer of a group, e.g. a methyl group, glycosyl group, acyl group, phosphorus-containing, or other groups, from one compound (generally regarded as the donor) to another compound (generally regarded as the acceptor). Transferase is the systematic name for any enzyme of EC class 2 [g…	0.353603	0.227854	5.59211	11.3337	12.0197	11.9941	11.9379	11.999	11.6566	14.4122	14.3886	14.2135	14.2469	12.6062	13.1782	12.8327	12.6449	14.1958	14.2046	14.496	14.2975	13.5236	12.4799	11.6898	10.9654	13.1214	14.1867	13.1048	14.5085
3	2360528		Hpd	-0.0559097	1.23507e-05	0.00123493	1.02786	15445	141803320	4-hydroxyphenylpyruvic acid dioxygenase (Hpd), mRNA.	All of the contents of a cell excluding the plasma membrane and nucleus, but including other subcellular structures [goid 5737] [evidence IEA]; Double layer of lipid molecules that encloses all cells, and, in eukaryotes, many organelles; may be a single or double lipid bilayer; also includes associated proteins [goid 16020] [evidence IEA]; A compound membranous cytoplasmic organelle of eukaryotic…	The chemical reactions and pathways resulting in the breakdown of tyrosine, an aromatic amino acid, 2-amino-3-(4-hydroxyphenyl)propanoic acid [goid 6572] [evidence IEA]; The chemical reactions and pathways resulting in the breakdown of phenylalanine, 2-amino-3-phenylpropanoic acid [goid 6559] [evidence IEA]; The process of removal or addition of one or more electrons with or without the concomita…	Catalysis of an oxidation-reduction (redox) reaction in which hydrogen or electrons are transferred from one donor, and two oxygen atoms is incorporated into a donor [goid 16702] [evidence IEA]; Interacting selectively with iron (Fe) ions [goid 5506] [evidence IEA]; Interacting selectively with any metal ion [goid 46872] [evidence IEA]; Catalysis of the reaction: 4-hydroxyphenylpyruvate + O2 = ho…	0.52234	0.216863	1.35367	13.2836	13.0582	13.4082	13.8199	13.1932	13.3047	13.6258	13.7861	13.5145	13.6286	12.5167	13.2579	12.7208	12.3117	13.8487	13.9662	13.921	13.9613	13.0625	9.7292	11.4077	12.6772	13.2003	13.3464	12.9139	14.0626
3	4120400	Mito	Prodh	-0.0557398	3.30169e-08	2.57102e-05	7.151	19125	118601003	proline dehydrogenase (Prodh), nuclear gene encoding mitochondrial protein, mRNA.	The inner, i.e. lumen-facing, lipid bilayer of the mitochondrial envelope. It is highly folded to form cristae [goid 5743] [evidence IDA]; A semiautonomous, self replicating organelle that occurs in varying numbers, shapes, and sizes in the cytoplasm of virtually all eukaryotic cells. It is notably the site of tissue respiration [goid 5739] [evidence IEA]	The process of removal or addition of one or more electrons with or without the concomitant removal or addition of a proton or protons [goid 55114] [evidence IEA]; The chemical reactions and pathways involving proline (pyrrolidine-2-carboxylic acid), a chiral, cyclic, nonessential alpha-amino acid found in peptide linkage in proteins [goid 6560] [evidence IEA]; The chemical reactions and pathways…	Catalysis of the reaction: L-proline + acceptor = (S)-1-pyrroline-5-carboxylate + reduced acceptor [goid 4657] [evidence ISS]; Catalysis of an oxidation-reduction (redox) reaction, a reversible chemical reaction in which the oxidation state of an atom or atoms within a molecule is altered. One substrate acts as a hydrogen or electron donor and becomes oxidized, while the other acts as hydrogen or…	0.614763	0.212225	1.3539	10.194	10.5893	10.805	10.1172	10.2784	10.3483	11.0042	10.3914	10.8717	10.8367	10.3871	10.259	10.1069	9.54349	10.5694	11.1476	11.1314	10.6543	9.58436	8.02898	8.49235	8.45158	10.8092	9.83894	10.4986	10.8407
1	4150605		Olig1	-0.0549128	1.33346e-09	2.8555e-06	10.4932	50914	59894798	oligodendrocyte transcription factor 1 (Olig1), mRNA.	A membrane-bounded organelle of eukaryotic cells in which chromosomes are housed and replicated. In most cells, the nucleus contains all of the cell's chromosomes except the organellar chromosomes, and is the site of RNA synthesis and processing. In some species, or in specialized cell types, RNA metabolism or DNA replication may be absent [goid 5634] [evidence IEA]; Any complex, distinct from RN…	The synthesis of either RNA on a template of DNA or DNA on a template of RNA [goid 6350] [evidence IEA]; The biological process whose specific outcome is the progression of a multicellular organism over time from an initial condition (e.g. a zygote or a young adult) to a later condition (e.g. a multicellular animal or an aged adult) [goid 7275] [evidence IEA]; Any process that modulates the frequ…	Interacting selectively with DNA (deoxyribonucleic acid) [goid 3677] [evidence IEA]; Plays a role in regulating transcription; may bind a promoter or enhancer DNA sequence or interact with a DNA-binding transcription factor [goid 30528] [evidence IEA]; The function of binding to a specific DNA sequence in order to modulate transcription. The transcription factor may or may not also interact selec…	0.410431	0.248254	6.6865	8.6119	8.1085	8.42321	8.64833	8.30465	8.67579	10.9826	11.5328	10.9926	11.2304	10.2411	9.99467	9.85212	9.51129	11.1032	11.2602	11.1293	11.3955	9.7895	8.42867	9.00282	9.62676	11.0699	10.8634	10.1395	11.1209
1	3850725	Mito	Gck	-0.0545733	3.22646e-07	0.000113576	4.78567	103988	118129970	glucokinase (Gck), mRNA.	That fraction of cells, prepared by disruptive biochemical methods, that is soluble in water [goid 5625] [evidence IDA]; A semiautonomous, self replicating organelle that occurs in varying numbers, shapes, and sizes in the cytoplasm of virtually all eukaryotic cells. It is notably the site of tissue respiration [goid 5739] [evidence IDA]; A semiautonomous, self replicating organelle that occurs i…	The chemical reactions and pathways resulting in the breakdown of a monosaccharide (generally glucose) into pyruvate, with the concomitant production of a small amount of ATP. Pyruvate may be converted to ethanol, lactate, or other small molecules, or fed into the TCA cycle [goid 6096] [evidence IEA]; Any process involved in the maintenance of an internal equilibrium of glucose within an organism…	Catalysis of the transfer of a group, e.g. a methyl group, glycosyl group, acyl group, phosphorus-containing, or other groups, from one compound (generally regarded as the donor) to another compound (generally regarded as the acceptor). Transferase is the systematic name for any enzyme of EC class 2 [goid 16740] [evidence IEA]; Catalysis of the transfer of a phosphate group, usually from ATP, to …	0.577095	0.212063	2.96149	9.64912	12.0996	10.5204	11.8877	11.4932	9.78455	12.4263	12.3436	12.1153	12.673	11.8051	11.4338	11.6123	11.5345	12.2979	12.7141	12.6278	12.5788	11.6001	10.0044	9.38063	10.2837	11.5619	11.7943	11.9235	12.7729
1	3140056		Pla2g4f	-0.0544789	6.73857e-07	0.000178155	4.02358	271844	67972422	phospholipase A2, group IVF (Pla2g4f), mRNA.	Double layer of lipid molecules that encloses all cells, and, in eukaryotes, many organelles; may be a single or double lipid bilayer; also includes associated proteins [goid 16020] [evidence IEA]; A cytoplasmic, membrane-bounded organelle that is found in most animal cells and that contains a variety of hydrolases, most of which have their maximal activities in the pH range 5-6. The contained en…	The chemical reactions and pathways resulting in the breakdown of lipids, compounds soluble in an organic solvent but not, or sparingly, in an aqueous solvent [goid 16042] [evidence IEA]; The chemical reactions and pathways resulting in the breakdown of phospholipids, any lipid containing phosphoric acid as a mono- or diester [goid 9395] [evidence IEA]	Catalysis of the hydrolysis of various bonds, e.g. C-O, C-N, C-C, phosphoric anhydride bonds, etc. Hydrolase is the systematic name for any enzyme of EC class 3 [goid 16787] [evidence IEA]; Interacting selectively with calcium ions (Ca2+) [goid 5509] [evidence IEA]; Catalysis of the hydrolysis of a glycerophospholipid [goid 4620] [evidence IEA]; Catalysis of the reaction: phosphatidylcholine + H2…	0.228383	0.27973	4.13564	7.69837	7.73895	7.7079	7.7246	7.64585	7.75151	9.79078	10.1424	9.99303	9.58528	7.74957	7.76067	7.77027	7.70909	9.49336	10.315	9.50111	9.25349	7.85366	7.73506	7.75523	7.86745	8.84729	8.73277	8.88938	9.28499
1	4570463		Kcnk5	-0.0541037	4.93522e-06	0.000681831	1.9699	16529	31543036	potassium channel, subfamily K, member 5 (Kcnk5), mRNA.	Double layer of lipid molecules that encloses all cells, and, in eukaryotes, many organelles; may be a single or double lipid bilayer; also includes associated proteins [goid 16020] [evidence IEA]; Penetrating at least one phospholipid bilayer of a membrane. May also refer to the state of being buried in the bilayer with no exposure outside the bilayer. When used to describe a protein, indicates …	The directed movement of charged atoms or small charged molecules into, out of, within or between cells [goid 6811] [evidence IEA]; The directed movement of substances (such as macromolecules, small molecules, ions) into, out of, within or between cells, or within a multicellular organism [goid 6810] [evidence IEA]	Catalysis of facilitated diffusion of an ion (by an energy-independent process) by passage through a transmembrane aqueous pore or channel without evidence for a carrier-mediated mechanism [goid 5216] [evidence IEA]	0.448015	0.218674	1.98584	10.7893	11.4408	10.5458	10.2639	10.2239	9.73858	11.2899	11.4725	11.2359	10.9581	10.2705	10.0671	10.364	9.62116	11.6666	12.0775	11.7211	11.4995	10.9181	8.85469	8.62493	9.79443	11.3254	10.639	9.68889	11.4712
4	1510091		Pla2g12a	0.0528674	3.71046e-07	0.000125233	4.64095	66350	24475672	phospholipase A2, group XIIA (Pla2g12a), transcript variant 1, mRNA.	All of the contents of a cell excluding the plasma membrane and nucleus, but including other subcellular structures [goid 5737] [evidence IEA]; The space external to the outermost structure of a cell. For cells without external protective or external encapsulating structures this refers to space outside of the plasma membrane. This term covers the host cell environment outside an intracellular pa…	The chemical reactions and pathways involving phospholipids, any lipid containing phosphoric acid as a mono- or diester [goid 6644] [evidence IEA]; The chemical reactions and pathways resulting in the breakdown of lipids, compounds soluble in an organic solvent but not, or sparingly, in an aqueous solvent [goid 16042] [evidence IC ]	Catalysis of the hydrolysis of various bonds, e.g. C-O, C-N, C-C, phosphoric anhydride bonds, etc. Hydrolase is the systematic name for any enzyme of EC class 3 [goid 16787] [evidence IEA]; Interacting selectively with calcium ions (Ca2+) [goid 5509] [evidence IEA]; Interacting selectively with any metal ion [goid 46872] [evidence IEA]; Catalysis of the reaction: phosphatidylcholine + H2O = 1-acy…	2.04019	4.57343	0.663326	10.0746	9.97888	9.80205	9.45891	9.583	9.74593	9.17411	9.67968	9.37916	9.60665	10.669	9.86202	10.6025	10.8208	9.01921	8.7783	8.85676	8.9596	10.3719	10.6642	11.129	12.2219	9.35444	9.91446	9.43037	9.16121
3	4290259		Sds	-0.0520967	4.8324e-06	0.000671233	1.99155	231691	21704135	serine dehydratase (Sds), mRNA.	All of the contents of a cell excluding the plasma membrane and nucleus, but including other subcellular structures [goid 5737] [evidence IEA]	The formation of glucose from noncarbohydrate precursors, such as pyruvate, amino acids and glycerol [goid 6094] [evidence IEA]; The chemical reactions and pathways involving amino acids, organic acids containing one or more amino substituents [goid 6520] [evidence IEA]; The chemical reactions and pathways, including anabolism and catabolism, by which living organisms transform chemical substance…	Catalysis of the cleavage of C-C, C-O, C-N and other bonds by other means than by hydrolysis or oxidation, or conversely adding a group to a double bond. They differ from other enzymes in that two substrates are involved in one reaction direction, but only one in the other direction. When acting on the single substrate, a molecule is eliminated and this generates either a new double bond or a new…	0.738822	0.262789	0.718497	11.236	12.4145	11.0698	10.7603	10.8184	11.2731	11.0131	10.4718	10.9619	10.9077	10.5364	10.6835	10.3365	10.0514	10.7028	11.1634	11.098	9.96181	9.74358	8.00827	8.8604	8.60167	11.7213	9.80202	11.0778	10.8086
2	2690259		Wbp5	0.0518944	3.47834e-06	0.000535227	2.32992	51186	33468950		The part of a cell or its extracellular environment in which a gene product is located. A gene product may be located in one or more parts of a cell and its location may be as specific as a particular macromolecular complex, that is, a stable, persistent association of macromolecules that function together [goid 5575] [evidence ND ]	Any process specifically pertinent to the functioning of integrated living units: cells, tissues, organs, and organisms. A process is a collection of molecular events with a defined beginning and end [goid 8150] [evidence ND ]	Interacting selectively with a WW domain of a protein, a small module composed of 40 amino acids and plays a role in mediating protein-protein interactions via proline-rich regions [goid 50699] [evidence IPI]	3.00684	3.4424	0.348114	9.38855	9.41136	9.03753	9.92794	9.82591	9.77199	8.26151	8.09893	8.07346	7.9689	9.65623	9.22526	9.86834	10.006	8.21556	7.9278	7.9652	7.79409	8.24956	10.1365	10.7931	9.8571	8.88576	8.32653	9.14466	7.98225
1	6020181	Mito	Abat	-0.0516933	1.63587e-07	7.00618e-05	5.48949	268860	37202120	4-aminobutyrate aminotransferase (Abat), nuclear gene encoding mitochondrial protein, mRNA.	A semiautonomous, self replicating organelle that occurs in varying numbers, shapes, and sizes in the cytoplasm of virtually all eukaryotic cells. It is notably the site of tissue respiration [goid 5739] [evidence IDA]	The chemical reactions and pathways resulting in the breakdown of any of a group of substances that are released on excitation from the axon terminal of a presynaptic neuron of the central or peripheral nervous system and travel across the synaptic cleft to either excite or inhibit the target cell [goid 42135] [evidence IEA]; The chemical reactions and pathways involving gamma-aminobutyric acid (…	Catalysis of the transfer of an amino group to an acceptor, usually a 2-oxo acid [goid 8483] [evidence IEA]; Catalysis of the transfer of a group, e.g. a methyl group, glycosyl group, acyl group, phosphorus-containing, or other groups, from one compound (generally regarded as the donor) to another compound (generally regarded as the acceptor). Transferase is the systematic name for any enzyme of …	0.52557	0.250066	2.29942	11.8627	11.8681	12.06	11.7786	11.9487	11.9624	12.9739	13.4099	13.1857	12.9672	12.1107	12.3417	12.2127	12.1594	12.8642	12.9639	13.1775	13.3751	12.3462	10.1082	10.7654	11.1625	12.4125	12.8547	12.3841	13.0017
1	4850612		Rcan2	-0.0516162	2.07682e-07	8.08607e-05	5.24208	53901	46560586	regulator of calcineurin 2 (Rcan2), transcript variant 1, mRNA.		A series of molecular signals in which a cell uses calcium ions to convert an extracellular signal into a response [goid 19722] [evidence IEA]		0.298455	0.331815	3.01097	8.38769	7.96436	9.32118	8.97967	8.81395	8.65609	10.3228	10.5277	10.4292	9.94784	8.57433	9.20948	8.46415	8.00192	10.4455	10.0759	9.95475	10.5154	9.13447	8.26506	8.30124	8.92456	9.95592	10.0777	9.61512	10.6005
3	3130112	Mito	Gls2	-0.051334	1.53775e-05	0.00144996	0.841578	216456	75677497	glutaminase 2 (liver, mitochondrial) (Gls2), mRNA.	A semiautonomous, self replicating organelle that occurs in varying numbers, shapes, and sizes in the cytoplasm of virtually all eukaryotic cells. It is notably the site of tissue respiration [goid 5739] [evidence IEA]	The chemical reactions and pathways involving glutamine, 2-amino-4-carbamoylbutanoic acid [goid 6541] [evidence IEA]	Catalysis of the hydrolysis of various bonds, e.g. C-O, C-N, C-C, phosphoric anhydride bonds, etc. Hydrolase is the systematic name for any enzyme of EC class 3 [goid 16787] [evidence IEA]; Catalysis of the reaction: L-glutamine + H2O = L-glutamate + NH3 [goid 4359] [evidence IEA]	0.731607	0.254621	0.844461	12.7938	13.0202	12.9533	12.6851	12.8378	13.1235	13.157	12.4729	12.877	12.5592	12.1086	12.7551	12.2731	12.1257	12.5938	12.5394	12.7945	12.2734	11.5852	9.59135	11.071	10.0592	13.1357	11.8003	12.7943	12.8226
1	5960632		Uroc1	-0.0507241	1.41941e-07	6.63173e-05	5.63668	243537	21450100	urocanase domain containing 1 (Uroc1), mRNA.		The chemical reactions and pathways involving histidine, 2-amino-3-(1H-imidazol-4-yl)propanoic acid [goid 6547] [evidence IEA]; The chemical reactions and pathways resulting in the breakdown of histidine, 2-amino-3-(1H-imidazol-4-yl)propanoic acid [goid 6548] [evidence IEA]	Catalysis of the reaction: 4,5-dihydro-4-oxo-5-imidazolepropanoate = urocanate + H2O [goid 16153] [evidence IEA]; Catalysis of the hydrolysis of various bonds, e.g. C-O, C-N, C-C, phosphoric anhydride bonds, etc. Hydrolase is the systematic name for any enzyme of EC class 3 [goid 16787] [evidence IEA]; Catalysis of the cleavage of C-C, C-O, C-N and other bonds by other means than by hydrolysis or…	0.484268	0.276004	2.83994	13.1755	12.9238	12.8608	13.1478	13.1544	13.4052	14.5812	14.5272	14.775	14.6743	13.5949	13.8941	13.4566	13.4276	14.5911	14.6682	14.5968	14.523	14.0596	11.6227	12.3365	12.9313	13.9432	14.4386	13.9346	14.5742
1	5960543		Mmd2	-0.0499661	1.49161e-06	0.000309112	3.20274	75104	153791750	monocyte to macrophage differentiation-associated 2 (Mmd2), mRNA.	Penetrating at least one phospholipid bilayer of a membrane. May also refer to the state of being buried in the bilayer with no exposure outside the bilayer. When used to describe a protein, indicates that all or part of the peptide sequence is embedded in the membrane [goid 16021] [evidence IEA]; Double layer of lipid molecules that encloses all cells, and, in eukaryotes, many organelles; may be…	The rupture of cell membranes and the loss of cytoplasm [goid 19835] [evidence IEA]	Combining with an extracellular or intracellular messenger to initiate a change in cell activity [goid 4872] [evidence IEA]	0.292577	0.339787	2.78778	9.15252	8.73305	9.60553	10.2561	10.2293	10.1117	10.9345	11.575	11.264	11.0185	9.53244	10.015	9.16696	8.98527	11.4622	10.8687	11.0814	11.0795	10.3965	8.71514	9.20938	9.94153	10.7195	10.0013	10.6625	11.0718
1	4070402		EG241041	-0.0499068	5.21849e-06	0.000702092	1.9125	241041	84872149	predicted gene, EG241041 (EG241041), non-coding RNA.				0.550476	0.209913	3.8682	7.82142	7.82864	7.81723	7.80996	7.76065	7.83162	9.03178	9.58321	9.69304	9.60825	8.58215	8.65882	8.76419	8.46612	9.48288	9.39683	10.2623	11.0477	7.8313	7.77475	7.76978	7.8053	9.87433	9.10296	8.41058	9.83249
2	1580187		Mat2a	0.0498126	5.26476e-06	0.000702744	1.90342	232087	31559936	methionine adenosyltransferase II, alpha (Mat2a), mRNA.		The chemical reactions and pathways involving compounds containing a single carbon atom [goid 6730] [evidence IEA]; The chemical reactions and pathways resulting in the formation of S-adenosylmethionine, S-(5'-adenosyl)-L-methionine, an important intermediate in one-carbon metabolism [goid 6556] [evidence IDA]	Interacting selectively with potassium (K+) ions [goid 30955] [evidence IEA]; Interacting selectively with a cobalt (Co) ion [goid 50897] [evidence IEA]; Interacting selectively with magnesium (Mg) ions [goid 287] [evidence IEA]; Interacting selectively with a nucleotide, any compound consisting of a nucleoside that is esterified with (ortho)phosphate or an oligophosphate at any hydroxyl group on…	2.54587	4.09767	0.372913	11.5471	11.4221	11.5636	10.6149	10.5287	10.6442	9.67286	10.3345	9.75784	9.49053	11.6339	10.3863	11.1915	11.4367	9.65025	9.37703	9.27376	9.48587	10.7613	11.1887	11.8681	12.108	10.674	10.0515	10.6213	9.53051
1	1850139		Dpyd	-0.0496959	8.32811e-07	0.000207774	3.80465	99586	118130082	dihydropyrimidine dehydrogenase (Dpyd), mRNA.	All of the contents of a cell excluding the plasma membrane and nucleus, but including other subcellular structures [goid 5737] [evidence IEA]; That part of the cytoplasm that does not contain membranous or particulate subcellular components [goid 5829] [evidence IDA]	The process of removal or addition of one or more electrons with or without the concomitant removal or addition of a proton or protons [goid 55114] [evidence IEA]; The chemical reactions and pathways resulting in the formation of pyrimidine bases, 1,3-diazine, organic nitrogenous bases, beginning with the synthesis of a pyrimidine ring from simpler precursors [goid 6207] [evidence IEA]; The chemi…	Catalysis of an oxidation-reduction (redox) reaction, a reversible chemical reaction in which the oxidation state of an atom or atoms within a molecule is altered. One substrate acts as a hydrogen or electron donor and becomes oxidized, while the other acts as hydrogen or electron acceptor and becomes reduced [goid 16491] [evidence IEA]; Catalysis of a biochemical reaction at physiological temper…	0.517603	0.255553	2.66455	10.1236	9.9564	10.3396	9.81336	10.1203	10.3612	12.0942	10.8362	11.8025	11.4871	10.5369	10.6151	10.4938	10.7739	12.0259	11.1151	11.621	11.2818	10.1767	9.39398	9.64699	8.95277	11.0974	11.3304	11.0383	11.8375
4	5360300		Lpl	0.0496281	9.07553e-07	0.000211217	3.71583	16956	126723005	lipoprotein lipase (Lpl), mRNA.	A large lipoprotein particle (diameter 75-1200 nm) composed of a central core of triglycerides and cholesterol surrounded by a protein-phospholipid coating. The proteins include one molecule of apolipoprotein B-48 and may include a variety of apolipoproteins, including APOAs, APOCs and APOE. Chylomicrons are found in blood or lymph and carry lipids from the intestines into other body tissues [goi…	The chemical reactions and pathways resulting in the breakdown of lipids, compounds soluble in an organic solvent but not, or sparingly, in an aqueous solvent [goid 16042] [evidence IEA]; The chemical reactions and pathways involving lipids, compounds soluble in an organic solvent but not, or sparingly, in an aqueous solvent. Includes fatty acids; neutral fats, other fatty-acid esters, and soaps;…	Enables the directed movement of lipids into, out of, within or between cells [goid 5319] [evidence IEA]; Catalysis of the hydrolysis of various bonds, e.g. C-O, C-N, C-C, phosphoric anhydride bonds, etc. Hydrolase is the systematic name for any enzyme of EC class 3 [goid 16787] [evidence IEA]; Catalysis of the reaction: triacylglycerol + H2O = diacylglycerol + a carboxylate [goid 4465] [evidence…	2.319	4.0288	0.863503	9.64067	9.43556	9.45108	10.0764	9.63399	10.1533	9.37854	9.86821	9.59511	9.68338	11.567	10.2399	10.7966	10.7758	9.73904	9.08763	9.20168	9.60736	10.674	11.7481	11.7796	11.4754	10.1463	10.0916	10.6719	9.41807
2	1580528		Usp18	0.0490625	2.6606e-10	8.76401e-07	12.1755	24110	6755926	ubiquitin specific peptidase 18 (Usp18), mRNA.		The chemical reactions and pathways resulting in the breakdown of a protein or peptide by hydrolysis of its peptide bonds, initiated by the covalent attachment of a ubiquitin moiety, or multiple ubiquitin moieties, to the protein [goid 6511] [evidence IEA]; The covalent addition to a protein of ISG15, a ubiquitin-like protein [goid 32020] [evidence IMP]	Catalysis of the hydrolysis of various bonds, e.g. C-O, C-N, C-C, phosphoric anhydride bonds, etc. Hydrolase is the systematic name for any enzyme of EC class 3 [goid 16787] [evidence IEA]; Catalysis of the hydrolysis of a peptide bond. A peptide bond is a covalent bond formed when the carbon atom from the carboxyl group of one amino acid shares electrons with the nitrogen atom from the amino gro…	1.92831	4.04807	0.442971	9.7333	9.31255	9.24529	9.98552	9.56809	9.71401	8.22391	8.78487	8.6918	8.54524	9.55372	9.38431	9.48499	9.61213	8.43706	7.92553	8.30477	8.43411	10.0811	10.5154	10.2893	10.2846	8.59375	9.08187	8.72004	8.53238
2	4010224		Egfr	0.0482446	1.06739e-05	0.00114449	1.1775	13649	90403617	epidermal growth factor receptor (Egfr), transcript variant 1, mRNA.	Penetrating at least one phospholipid bilayer of a membrane. May also refer to the state of being buried in the bilayer with no exposure outside the bilayer. When used to describe a protein, indicates that all or part of the peptide sequence is embedded in the membrane [goid 16021] [evidence IEA]; Double layer of lipid molecules that encloses all cells, and, in eukaryotes, many organelles; may be…	The phosphorylation by a protein of one or more of its own amino acid residues, or residues on an identical protein [goid 46777] [evidence IDA]; Any process that modulates the frequency, rate or extent of the phosphorylation of peptidyl-tyrosine [goid 50730] [evidence IMP]; Any process that activates or increases the rate or extent of cell proliferation [goid 8284] [evidence IGI]; The process of …	Mediates the transfer of a signal from the outside to the inside of a cell by means other than the introduction of the signal molecule itself into the cell [goid 4871] [evidence IDA]; Interacting selectively with an iron-sulfur cluster, a combination of iron and sulfur atoms [goid 51536] [evidence IEA]; Interacting selectively with a nucleotide, any compound consisting of a nucleoside that is est…	2.57868	2.48298	0.164255	13.0286	13.5137	12.6265	13.4303	12.8476	13.0369	10.3535	10.3008	9.89141	10.4783	10.7502	11.8317	12.4069	11.5017	10.226	10.6389	10.9249	10.983	12.4159	11.0143	12.1693	12.4215	9.33745	10.6559	10.171	10.7561
3	3520382		Upp2	-0.0481074	1.56193e-05	0.00145423	0.787249	76654	133892991	uridine phosphorylase 2 (Upp2), mRNA.	All of the contents of a cell excluding the plasma membrane and nucleus, but including other subcellular structures [goid 5737] [evidence IEA]	The chemical reactions and pathways resulting in the breakdown of nucleotides, any nucleoside that is esterified with (ortho)phosphate or an oligophosphate at any hydroxyl group on the glycose moiety; may be mono-, di- or triphosphate; this definition includes cyclic-nucleotides (nucleoside cyclic phosphates) [goid 9166] [evidence IEA]; The chemical reactions and pathways involving a nucleoside, …	Catalysis of the transfer of a group, e.g. a methyl group, glycosyl group, acyl group, phosphorus-containing, or other groups, from one compound (generally regarded as the donor) to another compound (generally regarded as the acceptor). Transferase is the systematic name for any enzyme of EC class 2 [goid 16740] [evidence IEA]; Catalysis of the transfer of a glycosyl group from one compound (dono…	0.586419	0.267827	1.06895	11.6515	11.4912	10.4149	8.74527	9.02312	10.1539	10.5661	9.7124	10.8352	10.7714	10.3644	9.40675	9.5204	9.5135	9.9861	10.0751	10.7035	10.0929	9.61459	7.75772	8.0153	7.86745	9.72621	9.34694	9.71514	10.0333
3	4920725		Selenbp2	-0.0480721	1.30921e-06	0.000285108	3.33738	20342	118130755	selenium binding protein 2 (Selenbp2), mRNA.	All of the contents of a cell excluding the plasma membrane and nucleus, but including other subcellular structures [goid 5737] [evidence IEA]; A membrane-bounded organelle of eukaryotic cells in which chromosomes are housed and replicated. In most cells, the nucleus contains all of the cell's chromosomes except the organellar chromosomes, and is the site of RNA synthesis and processing. In some …	The directed movement of substances (such as macromolecules, small molecules, ions) into, out of, within or between cells, or within a multicellular organism [goid 6810] [evidence IEA]; The directed movement of proteins into, out of, within or between cells [goid 15031] [evidence IEA]	Interacting selectively with selenium (Se) [goid 8430] [evidence IEA]	0.320286	0.300212	1.76257	10.1694	10.4417	9.83246	11.2695	10.5598	10.1617	11.1607	11.5716	11.0103	11.1829	9.43179	10.1409	9.46586	9.31671	11.0814	10.9901	11.2758	11.5147	9.98175	9.12662	9.10126	9.7085	10.0867	10.4552	10.2048	11.2093
4	6420687		Mmp12	0.04781	8.42178e-06	0.000988194	1.42071	17381	115392137	matrix metallopeptidase 12 (Mmp12), mRNA.	The space external to the outermost structure of a cell. For cells without external protective or external encapsulating structures this refers to space outside of the plasma membrane. This term covers the host cell environment outside an intracellular parasite [goid 5576] [evidence IEA]; A layer consisting mainly of proteins (especially collagen) and glycosaminoglycans (mostly as proteoglycans) …	The chemical reactions and pathways, including anabolism and catabolism, by which living organisms transform chemical substances. Metabolic processes typically transform small molecules, but also include macromolecular processes such as DNA repair and replication, and protein synthesis and degradation [goid 8152] [evidence IEA]; The hydrolysis of a peptide bond or bonds within a protein [goid 650…	Interacting selectively with any metal ion [goid 46872] [evidence IEA]; Catalysis of the hydrolysis of various bonds, e.g. C-O, C-N, C-C, phosphoric anhydride bonds, etc. Hydrolase is the systematic name for any enzyme of EC class 3 [goid 16787] [evidence IEA]; Interacting selectively with calcium ions (Ca2+) [goid 5509] [evidence IEA]; Catalysis of the hydrolysis of a peptide bond. A peptide bon…	1.30159	4.29163	1.23398	7.66773	7.76717	7.70198	7.70379	7.65481	7.6295	8.14418	8.55258	8.1289	7.98742	9.57753	7.85176	8.81464	8.09025	7.89955	7.74497	7.71826	7.75072	9.6876	10.7988	9.7413	9.29188	7.87185	8.28667	7.8404	7.83286
1	290044		Gamt	-0.0478046	1.76886e-06	0.000344352	3.02684	14431	6753943	guanidinoacetate methyltransferase (Gamt), mRNA.		Any process that modulates the frequency, rate or extent of growth of the body of an organism so that it reaches its usual body size [goid 40014] [evidence IMP]; The chemical reactions and pathways resulting in the formation of creatine (N-(aminoiminomethyl)-N-methylglycine), a compound synthesized from the amino acids arginine, glycine, and methionine that occurs in muscle [goid 6601] [evidence …	Catalysis of the transfer of a methyl group to an acceptor molecule [goid 8168] [evidence IEA]; Catalysis of the transfer of a group, e.g. a methyl group, glycosyl group, acyl group, phosphorus-containing, or other groups, from one compound (generally regarded as the donor) to another compound (generally regarded as the acceptor). Transferase is the systematic name for any enzyme of EC class 2 [g…	0.364703	0.285338	1.85332	12.873	12.2839	12.2141	12.9593	12.2409	12.2496	13.1072	13.3084	13.2124	13.4142	11.7362	12.2302	11.7571	11.4978	13.4911	13.5627	13.3471	13.4388	12.4862	11.4349	11.0828	11.5988	12.0018	12.9765	12.384	13.4873
3	4730403		Cyp2c29	-0.0477501	2.25269e-05	0.00189247	0.412411	13095	116268124	cytochrome P450, family 2, subfamily c, polypeptide 29 (Cyp2c29), mRNA.	The irregular network of unit membranes, visible only by electron microscopy, that occurs in the cytoplasm of many eukaryotic cells. The membranes form a complex meshwork of tubular channels, which are often expanded into slitlike cavities called cisternae. The ER takes two forms, rough (or granular), with ribosomes adhering to the outer surface, and smooth (with no ribosomes attached) [goid 5783…	The process of removal or addition of one or more electrons with or without the concomitant removal or addition of a proton or protons [goid 55114] [evidence IEA]	Interacting selectively with any metal ion [goid 46872] [evidence IEA]; Catalysis of the reaction: RH + reduced flavoprotein + O2 = ROH + oxidized flavoprotein + H2O [goid 50381] [evidence IEA]; Catalysis of the incorporation of one atom from molecular oxygen into a compound and the reduction of the other atom of oxygen to water [goid 4497] [evidence IEA]; Interacting selectively with iron (Fe) i…	0.807637	0.291703	1.78589	9.49833	9.3639	10.1542	8.12185	9.16287	9.31599	10.5833	10.7187	10.0916	9.46549	9.82097	9.90047	9.82777	10.077	9.88365	9.51869	10.6969	9.89102	9.05359	7.74241	7.85121	8.23336	11.1082	9.65639	10.2721	9.85348
1	2450750	Mito	Dmgdh	-0.0474156	5.30538e-06	0.000702744	1.89552	74129	146141123	dimethylglycine dehydrogenase precursor (Dmgdh), nuclear gene encoding mitochondrial protein, mRNA.	All of the contents of a cell excluding the plasma membrane and nucleus, but including other subcellular structures [goid 5737] [evidence IEA]; A semiautonomous, self replicating organelle that occurs in varying numbers, shapes, and sizes in the cytoplasm of virtually all eukaryotic cells. It is notably the site of tissue respiration [goid 5739] [evidence IDA]	The process of removal or addition of one or more electrons with or without the concomitant removal or addition of a proton or protons [goid 55114] [evidence IEA]; The chemical reactions and pathways resulting in the breakdown of glycine, aminoethanoic acid [goid 6546] [evidence IEA]	Catalysis of an oxidation-reduction (redox) reaction, a reversible chemical reaction in which the oxidation state of an atom or atoms within a molecule is altered. One substrate acts as a hydrogen or electron donor and becomes oxidized, while the other acts as hydrogen or electron acceptor and becomes reduced [goid 16491] [evidence IEA]; Catalysis of the reaction: (6S)-tetrahydrofolate + S-aminom…	0.311579	0.343825	3.82181	9.37106	10.124	9.97961	9.21078	9.46916	9.34718	11.9802	11.7185	11.6015	11.5346	9.84502	10.1369	9.98951	10.134	11.618	10.977	11.403	11.3103	10.6095	10.171	8.99439	9.37243	10.5541	11.2311	10.5014	11.7101
1	2480730		Snhg11	-0.0466391	1.52663e-06	0.000313838	3.1788	319317	124286808	small nucleolar RNA host gene 11 (non-protein coding) (Snhg11), mRNA.				0.351446	0.310207	3.98294	7.92058	7.86841	8.04514	7.91888	7.87627	7.9589	9.5216	9.66538	10.3395	9.91582	8.57598	8.62554	8.3394	7.86692	9.31717	10.6124	10.0868	9.94292	8.72914	8.05147	7.90816	8.51569	8.84346	9.23733	9.3176	9.78908
1	6060577	Mito	Slc25a1	-0.0464733	4.03725e-08	2.96415e-05	6.94196	13358	23943837	solute carrier family 25 (mitochondrial carrier, citrate transporter), member 1 (Slc25a1), nuclear gene encoding mitochondrial protein, mRNA.	Penetrating at least one phospholipid bilayer of a membrane. May also refer to the state of being buried in the bilayer with no exposure outside the bilayer. When used to describe a protein, indicates that all or part of the peptide sequence is embedded in the membrane [goid 16021] [evidence IEA]; Double layer of lipid molecules that encloses all cells, and, in eukaryotes, many organelles; may be…	The directed movement of substances (such as macromolecules, small molecules, ions) into, out of, within or between cells, or within a multicellular organism [goid 6810] [evidence IEA]		0.441707	0.296465	1.81374	11.5467	11.7764	11.3842	12.3408	11.6317	11.566	12.5256	12.4201	12.4271	12.6825	11.0962	11.707	11.6007	10.9361	12.5588	12.8557	12.5741	12.4889	11.4541	10.8378	10.3355	10.8338	11.8202	12.1193	11.8258	12.8635
1	5570497		Aes	-0.0464572	1.55865e-06	0.000315375	3.15737	14797	110626093	amino-terminal enhancer of split (Aes), mRNA.	A membrane-bounded organelle of eukaryotic cells in which chromosomes are housed and replicated. In most cells, the nucleus contains all of the cell's chromosomes except the organellar chromosomes, and is the site of RNA synthesis and processing. In some species, or in specialized cell types, RNA metabolism or DNA replication may be absent [goid 5634] [evidence IDA]	Any process that modulates the frequency, rate or extent of the growth of all or part of an organism so that it occurs at its proper speed, either globally or in a specific part of the organism's development [goid 40008] [evidence IMP]; Any process that modulates the frequency, rate or extent of DNA-dependent transcription [goid 6355] [evidence IEA]; The series of molecular signals initiated by b…	Plays a role in regulating transcription; may bind a promoter or enhancer DNA sequence or interact with a DNA-binding transcription factor [goid 30528] [evidence IGI]; Interacting selectively with any protein or protein complex (a complex of two or more proteins that may include other nonprotein molecules) [goid 5515] [evidence IPI]; The function of a transcription cofactor that represses transcr…	0.361867	0.309311	2.66181	11.0758	11.1807	11.3571	11.9439	11.242	11.1504	12.8063	12.6923	12.6528	12.7316	11.1782	11.5962	11.1846	11.0581	12.9092	12.758	12.6982	12.6508	11.8254	11.1472	10.5759	10.696	11.8446	12.4612	11.4608	12.9773
3	6940521		LOC100040592	-0.0462418	1.58226e-07	6.8914e-05	5.52405	100040592	149264811	s musculus similar to Hmgcs1 protein, transcript variant 1 (LOC100040592), mRNA.				0.711611	0.277946	1.16525	14.5812	14.8443	14.2165	15.2066	15.4444	15.1047	14.9921	14.9016	15.0196	15.3839	14.2768	14.8489	15.0738	14.1344	14.9678	15.3786	15.3261	14.9924	14.1579	12.903	12.7011	13.5144	14.6727	14.9831	15.1132	15.1527
3	5890553		Lss	-0.0462288	5.44542e-08	3.49827e-05	6.63109	16987	22122468	lanosterol synthase (Lss), mRNA.	The part of a cell or its extracellular environment in which a gene product is located. A gene product may be located in one or more parts of a cell and its location may be as specific as a particular macromolecular complex, that is, a stable, persistent association of macromolecules that function together [goid 5575] [evidence ND ]	The chemical reactions and pathways resulting in the formation of lipids, compounds soluble in an organic solvent but not, or sparingly, in an aqueous solvent [goid 8610] [evidence IEA]; The chemical reactions and pathways resulting in the formation of steroids, compounds with a 1,2,cyclopentanoperhydrophenanthrene nucleus; includes de novo formation and steroid interconversion by modification [g…	Elemental activities, such as catalysis or binding, describing the actions of a gene product at the molecular level. A given gene product may exhibit one or more molecular functions [goid 3674] [evidence ND ]; Catalysis of the geometric or structural changes within one molecule. Isomerase is the systematic name for any enzyme of EC class 5 [goid 16853] [evidence IEA]; Catalysis of a biochemical r…	0.658844	0.272129	0.686107	10.3849	11.165	10.1554	11.0585	11.4022	10.7029	10.3793	9.9339	10.12	10.1725	9.32491	10.0323	9.64145	9.199	10.0553	10.3652	10.8089	10.3088	8.72792	8.41976	8.40397	8.47604	10.2586	9.4691	10.8649	10.2179
1	5340386		Slc38a4	-0.0459809	2.56348e-05	0.00209123	0.280261	69354	142365242	solute carrier family 38, member 4 (Slc38a4), mRNA.	Double layer of lipid molecules that encloses all cells, and, in eukaryotes, many organelles; may be a single or double lipid bilayer; also includes associated proteins [goid 16020] [evidence IEA]; The membrane surrounding a cell that separates the cell from its external environment. It consists of a phospholipid bilayer and associated proteins [goid 5886] [evidence IEA]; Penetrating at least one…	The directed movement of amino acids, organic acids containing one or more amino substituents, into, out of, within or between cells [goid 6865] [evidence IEA]; The directed movement of charged atoms or small charged molecules into, out of, within or between cells [goid 6811] [evidence IEA]; The directed movement of sodium ions (Na+) into, out of, within or between cells [goid 6814] [evidence IEA…	Enables the active transport of a solute across a membrane by a mechanism whereby two or more species are transported together in the same direction in a tightly coupled process not directly linked to a form of energy other than chemiosmotic energy [goid 15293] [evidence IEA]; Interacting selectively with sodium ions (Na+) [goid 31402] [evidence IEA]	0.39789	0.315899	5.59508	9.63567	9.72413	9.83165	8.81142	8.99148	9.31423	11.9673	12.0524	11.9328	11.7386	10.5969	10.4779	10.6508	10.6474	12.0557	11.577	11.8168	11.8106	11.385	10.3251	8.92504	9.97519	10.483	11.7375	10.7086	12.0691
2	580332		C1qb	0.0455329	3.87627e-06	0.000583797	2.21841	12260	133893071	complement component 1, q subcomponent, beta polypeptide (C1qb), mRNA.	The space external to the outermost structure of a cell. For cells without external protective or external encapsulating structures this refers to space outside of the plasma membrane. This term covers the host cell environment outside an intracellular parasite [goid 5576] [evidence IEA]	Any process involved in the activation of any of the steps of the classical pathway of the complement cascade which allows for the direct killing of microbes, the disposal of immune complexes, and the regulation of other immune processes [goid 6958] [evidence IEA]; Innate immune responses are defense responses mediated by germline encoded components that directly recognize components of potential…	Interacting selectively with an identical protein to form a homodimer [goid 42803] [evidence IDA]	2.31633	3.22396	0.276793	10.1416	10.3412	10.1759	11.183	9.99591	10.2693	8.51707	8.74435	8.51301	8.49399	9.79517	9.6604	9.6874	9.97282	8.59494	8.11711	8.48869	8.51513	9.19507	10.4595	11.1994	9.61722	9.31218	8.5942	9.79212	8.34258
1	240433		Bdh2	-0.0452876	2.52041e-06	0.000437615	2.66175	69772	23956201	3-hydroxybutyrate dehydrogenase, type 2 (Bdh2), mRNA.	All of the contents of a cell excluding the plasma membrane and nucleus, but including other subcellular structures [goid 5737] [evidence IEA]; The part of a cell or its extracellular environment in which a gene product is located. A gene product may be located in one or more parts of a cell and its location may be as specific as a particular macromolecular complex, that is, a stable, persistent …	The process of removal or addition of one or more electrons with or without the concomitant removal or addition of a proton or protons [goid 55114] [evidence IEA]; Any process specifically pertinent to the functioning of integrated living units: cells, tissues, organs, and organisms. A process is a collection of molecular events with a defined beginning and end [goid 8150] [evidence ND ]; The che…	Elemental activities, such as catalysis or binding, describing the actions of a gene product at the molecular level. A given gene product may exhibit one or more molecular functions [goid 3674] [evidence ND ]; Catalysis of an oxidation-reduction (redox) reaction, a reversible chemical reaction in which the oxidation state of an atom or atoms within a molecule is altered. One substrate acts as a h…	0.637524	0.269379	2.27887	10.8836	10.8117	10.374	10.5676	10.5858	11.008	11.8691	11.6656	11.9154	11.6855	10.9192	11.6271	10.7773	11.2142	11.6793	11.7877	12.1781	12.3667	10.8282	10.9208	9.20139	9.49208	11.5415	11.5994	11.0162	11.8575
2	6960369		Aadacl1	0.0450669	4.81082e-08	3.25325e-05	6.75981	320024	31343473	arylacetamide deacetylase-like 1 (Aadacl1), mRNA.	Penetrating at least one phospholipid bilayer of a membrane. May also refer to the state of being buried in the bilayer with no exposure outside the bilayer. When used to describe a protein, indicates that all or part of the peptide sequence is embedded in the membrane [goid 16021] [evidence IEA]; Double layer of lipid molecules that encloses all cells, and, in eukaryotes, many organelles; may be…	The chemical reactions and pathways, including anabolism and catabolism, by which living organisms transform chemical substances. Metabolic processes typically transform small molecules, but also include macromolecular processes such as DNA repair and replication, and protein synthesis and degradation [goid 8152] [evidence IEA]; The chemical reactions and pathways involving a xenobiotic compound,…	Catalysis of the hydrolysis of various bonds, e.g. C-O, C-N, C-C, phosphoric anhydride bonds, etc. Hydrolase is the systematic name for any enzyme of EC class 3 [goid 16787] [evidence IEA]; Catalysis of the hydrolysis of a substrate by a catalytic mechanism that involves a catalytic triad consisting of a serine nucleophile that is activated by a proton relay involving an acidic residue (e.g. aspa…	1.98094	3.24649	0.512324	11.6432	11.1441	11.6145	10.5262	10.386	10.6327	10.1196	9.9352	10.2642	10.314	11.2666	10.7815	11.3964	11.1332	9.91554	9.93646	9.99779	9.7273	10.576	11.9665	12.0476	11.7825	10.1802	10.2428	10.7842	9.77361
3	1190445		Arg1	-0.0444382	4.67393e-07	0.000136484	4.40201	11846	31982504	arginase 1, liver (Arg1), mRNA.	All of the contents of a cell excluding the plasma membrane and nucleus, but including other subcellular structures [goid 5737] [evidence IEA]	A cyclic metabolic pathway that converts waste nitrogen in the form of ammonium to urea [goid 50] [evidence IEA]; The chemical reactions and pathways involving arginine, 2-amino-5-(carbamimidamido)pentanoic acid [goid 6525] [evidence IEA]	Catalysis of the hydrolysis of various bonds, e.g. C-O, C-N, C-C, phosphoric anhydride bonds, etc. Hydrolase is the systematic name for any enzyme of EC class 3 [goid 16787] [evidence IEA]; Interacting selectively with manganese (Mn) ions [goid 30145] [evidence IEA]; Interacting selectively with any metal ion [goid 46872] [evidence IEA]; Catalysis of the hydrolysis of any non-peptide carbon-nitro…	0.633914	0.287549	1.55962	13.7047	13.7882	13.7362	13.5389	13.4536	13.4863	14.3367	13.8492	14.3601	14.4535	13.7445	13.6895	13.6048	13.33	14.5395	14.862	14.1187	13.5537	12.9355	11.9251	12.8609	12.1599	13.8315	13.8537	14.005	14.3077
2	4180088	Mito	Slc25a33	0.0429972	1.23169e-06	0.000270519	3.40039	70556	117647274	solute carrier family 25, member 33 (Slc25a33), mRNA.	The inner, i.e. lumen-facing, lipid bilayer of the mitochondrial envelope. It is highly folded to form cristae [goid 5743] [evidence IEA]; Penetrating at least one phospholipid bilayer of a membrane. May also refer to the state of being buried in the bilayer with no exposure outside the bilayer. When used to describe a protein, indicates that all or part of the peptide sequence is embedded in the…	The directed movement of substances (such as macromolecules, small molecules, ions) into, out of, within or between cells, or within a multicellular organism [goid 6810] [evidence IEA]	The selective, often stoichiometric, interaction of a molecule with one or more specific sites on another molecule [goid 5488] [evidence IEA]	2.59836	2.43305	0.375487	9.50381	9.19956	10.3185	8.68234	8.97044	8.98379	7.86915	7.77524	7.86782	7.86464	8.97895	8.67113	9.41225	9.82493	7.89505	7.80658	7.83442	7.99302	8.23389	8.93427	10.3448	9.14717	8.25254	8.04749	8.35842	7.87738
3	5130546		Spata2L	-0.0427592	3.30617e-05	0.00252103	0.0203267	78779	27753957	spermatogenesis associated 2-like (Spata2L), mRNA.				0.582184	0.271174	1.58086	10.052	10.1343	9.61639	9.89921	9.93158	9.33468	10.3589	9.91479	10.1222	10.68	9.43253	9.71487	9.4608	9.34592	10.6286	10.8544	10.8503	10.5007	10.1757	8.26956	8.49039	8.36749	9.58355	9.98536	9.46002	10.9361
4	5290500	Mito	Hadhb	0.0419069	1.76299e-06	0.000344352	3.03027	231086	21704099	hydroxyacyl-Coenzyme A dehydrogenase/3-ketoacyl-Coenzyme A thiolase/enoyl-Coenzyme A hydratase (trifunctional protein), beta subunit (Hadhb), nuclear gene encoding mitochondrial protein, mRNA.	A semiautonomous, self replicating organelle that occurs in varying numbers, shapes, and sizes in the cytoplasm of virtually all eukaryotic cells. It is notably the site of tissue respiration [goid 5739] [evidence TAS]; A semiautonomous, self replicating organelle that occurs in varying numbers, shapes, and sizes in the cytoplasm of virtually all eukaryotic cells. It is notably the site of tissue…	The metabolic oxidation of a long-chain fatty acid by successive cycles of reactions during each of which the fatty acid is shortened by a two-carbon fragment removed as acetyl coenzyme A [goid 6635] [evidence TAS]; The chemical reactions and pathways involving fatty acids, aliphatic monocarboxylic acids liberated from naturally occurring fats and oils by hydrolysis [goid 6631] [evidence IEA]; Th…	Catalysis of the generalized reaction: acyl-carrier + reactant = acyl-reactant + carrier [goid 8415] [evidence IEA]; Catalysis of the transfer of a group, e.g. a methyl group, glycosyl group, acyl group, phosphorus-containing, or other groups, from one compound (generally regarded as the donor) to another compound (generally regarded as the acceptor). Transferase is the systematic name for any en…	2.03945	3.17367	0.991834	11.2644	11.1643	11.6816	9.92739	10.4227	10.5001	10.9241	11.2203	11.0531	10.8209	11.9852	11.6102	12.2309	12.3049	10.9601	10.2929	10.7441	10.5038	11.4121	12.88	12.6572	12.2162	11.6551	11.2466	11.4457	10.5785
3	5550075		Gsta3	-0.0419011	1.07371e-07	5.51824e-05	5.92623	14859	116325995	glutathione S-transferase, alpha 3 (Gsta3), transcript variant 2, mRNA.	All of the contents of a cell excluding the plasma membrane and nucleus, but including other subcellular structures [goid 5737] [evidence IEA]	The chemical reactions and pathways, including anabolism and catabolism, by which living organisms transform chemical substances. Metabolic processes typically transform small molecules, but also include macromolecular processes such as DNA repair and replication, and protein synthesis and degradation [goid 8152] [evidence IEA]	Catalysis of the transfer of a group, e.g. a methyl group, glycosyl group, acyl group, phosphorus-containing, or other groups, from one compound (generally regarded as the donor) to another compound (generally regarded as the acceptor). Transferase is the systematic name for any enzyme of EC class 2 [goid 16740] [evidence IEA]; Catalysis of the reaction: R-X + glutathione = H-X + R-S-glutathione.…	0.756378	0.319414	1.27771	10.7183	10.9003	10.8011	10.6956	10.5976	10.4301	11.095	11.1447	11.133	11.0728	10.8591	10.8262	10.6968	10.4521	10.9066	10.6677	11.0697	11.263	9.60012	9.19243	9.20794	9.3205	11.3534	10.1926	10.9776	10.8256
2	2570487		H2-Ab1	0.0417851	1.68299e-05	0.00153391	0.738635	14961	144227216	histocompatibility 2, class II antigen A, beta 1 (H2-Ab1), mRNA.	Double layer of lipid molecules that encloses all cells, and, in eukaryotes, many organelles; may be a single or double lipid bilayer; also includes associated proteins [goid 16020] [evidence IEA]; The living contents of a cell; the matter contained within (but not including) the plasma membrane, usually taken to exclude large vacuoles and masses of secretory or ingested material. In eukaryotes i…	Any immune system process that functions in the calibrated response of an organism to a potential internal or invasive threat [goid 6955] [evidence IMP]; The process by which an antigen-presenting cell expresses antigen (peptide or polysaccharide) on its cell surface in association with an MHC class II protein complex [goid 2504] [evidence IEA]; The process by which an antigen-presenting cell exp…	Interacting selectively with any protein or protein complex (a complex of two or more proteins that may include other nonprotein molecules) [goid 5515] [evidence IPI]; Interacting selectively with an antigen peptide, a fragment of a foreign protein derived by proteolysis within the cell [goid 42605] [evidence IDA]	2.52495	2.87643	0.497517	9.61379	9.89261	9.23751	9.699	9.74159	9.55388	8.32933	9.10415	8.44371	8.76224	10.1972	9.76986	9.75339	10.264	8.8139	8.14011	8.66391	8.6697	9.31712	10.5883	10.5593	9.92003	9.18992	8.96831	9.88626	8.47129
1	2450131		Pls3	-0.0412495	2.75618e-05	0.00220641	0.206179	102866	21704119	plastin 3 (T-isoform) (Pls3), mRNA.	All of the contents of a cell excluding the plasma membrane and nucleus, but including other subcellular structures [goid 5737] [evidence IDA]	Any process specifically pertinent to the functioning of integrated living units: cells, tissues, organs, and organisms. A process is a collection of molecular events with a defined beginning and end [goid 8150] [evidence ND ]	Interacting selectively with monomeric or multimeric forms of actin, including actin filaments [goid 3779] [evidence IEA]; Interacting selectively with calcium ions (Ca2+) [goid 5509] [evidence IEA]; Elemental activities, such as catalysis or binding, describing the actions of a gene product at the molecular level. A given gene product may exhibit one or more molecular functions [goid 3674] [evid…	0.462818	0.329906	4.44686	9.04147	8.91032	8.78541	8.49158	8.76626	8.95711	11.0226	10.7247	11.2321	10.8155	9.82309	9.94894	9.52729	10.0497	11.115	10.5654	11.1712	11.1786	10.3709	9.68684	8.576	8.99701	10.0535	10.9314	9.61608	11.0931
1	2970360		9130409I23Rik	-0.0412379	1.08671e-05	0.00115556	1.1591	619326	85702158	RIKEN cDNA 9130409I23 gene (9130409I23Rik), mRNA.		The process of removal or addition of one or more electrons with or without the concomitant removal or addition of a proton or protons [goid 55114] [evidence IEA]	Catalysis of an oxidation-reduction (redox) reaction, a reversible chemical reaction in which the oxidation state of an atom or atoms within a molecule is altered. One substrate acts as a hydrogen or electron donor and becomes oxidized, while the other acts as hydrogen or electron acceptor and becomes reduced [goid 16491] [evidence IEA]	0.350078	0.346218	3.34518	7.87698	7.82913	7.95883	7.93476	7.8756	7.86343	9.74565	9.14992	10.0739	9.63329	8.17732	8.26225	8.1791	7.92703	9.93807	9.41575	9.55624	9.54222	8.30111	8.21391	7.84041	7.97585	8.72481	8.74373	8.37227	9.71007
4	6960026		Dbndd2	0.0411269	5.3048e-06	0.000702744	1.89563	52840	115299766	dysbindin (dystrobrevin binding protein 1) domain containing 2 (Dbndd2), transcript variant 3, mRNA.	All of the contents of a cell excluding the plasma membrane and nucleus, but including other subcellular structures [goid 5737] [evidence IEA]		Interacting selectively with any protein or protein complex (a complex of two or more proteins that may include other nonprotein molecules) [goid 5515] [evidence IEA]	1.12109	3.56329	0.91675	9.98338	9.91995	9.93204	10.7469	10.3701	10.2536	9.94346	10.8686	9.9939	9.96151	10.3987	10.3049	10.3113	10.4121	10.0101	9.83894	9.97243	10.0158	11.3047	11.9824	11.5362	12.3468	9.91315	10.442	10.0776	9.81382
3	3140274		Dcxr	-0.0410346	7.45375e-07	0.000191539	3.91929	67880	13385923	dicarbonyl L-xylulose reductase (Dcxr), mRNA.	Double layer of lipid molecules that encloses all cells, and, in eukaryotes, many organelles; may be a single or double lipid bilayer; also includes associated proteins [goid 16020] [evidence IEA]; The membrane surrounding a cell that separates the cell from its external environment. It consists of a phospholipid bilayer and associated proteins [goid 5886] [evidence IEA]; Dense covering of microv…	The chemical reactions and pathways involving D-xylose, a naturally occurring plant polysaccharide [goid 42732] [evidence IEA]; The chemical reactions and pathways involving carbohydrates, any of a group of organic compounds based of the general formula Cx(H2O)y. Includes the formation of carbohydrate derivatives by the addition of a carbohydrate residue to another molecule [goid 5975] [evidence …	Catalysis of an oxidation-reduction (redox) reaction, a reversible chemical reaction in which the oxidation state of an atom or atoms within a molecule is altered. One substrate acts as a hydrogen or electron donor and becomes oxidized, while the other acts as hydrogen or electron acceptor and becomes reduced [goid 16491] [evidence IEA]; Catalysis of a biochemical reaction at physiological temper…	0.825431	0.337938	0.726569	11.6932	11.9124	12.0888	11.9196	11.5796	11.8389	11.2728	11.6077	11.4799	11.3032	11.0745	11.5275	11.0743	10.8801	11.5316	11.0277	11.3468	11.4537	10.2794	8.88393	9.83782	10.0981	11.6798	11.1207	11.3978	11.4396
1	60768	Mito	Hsd17b10	-0.0409518	3.75256e-07	0.000125233	4.62926	15108	61888837	hydroxysteroid (17-beta) dehydrogenase 10 (Hsd17b10), nuclear gene encoding mitochondrial protein, mRNA.	The irregular network of unit membranes, visible only by electron microscopy, that occurs in the cytoplasm of many eukaryotic cells. The membranes form a complex meshwork of tubular channels, which are often expanded into slitlike cavities called cisternae. The ER takes two forms, rough (or granular), with ribosomes adhering to the outer surface, and smooth (with no ribosomes attached) [goid 5783…	The process of removal or addition of one or more electrons with or without the concomitant removal or addition of a proton or protons [goid 55114] [evidence IEA]; The chemical reactions and pathways, including anabolism and catabolism, by which living organisms transform chemical substances. Metabolic processes typically transform small molecules, but also include macromolecular processes such a…	Catalysis of an oxidation-reduction (redox) reaction, a reversible chemical reaction in which the oxidation state of an atom or atoms within a molecule is altered. One substrate acts as a hydrogen or electron donor and becomes oxidized, while the other acts as hydrogen or electron acceptor and becomes reduced [goid 16491] [evidence IEA]; Catalysis of a biochemical reaction at physiological temper…	0.415731	0.36118	3.46997	12.2498	12.2768	12.4288	12.5675	12.2711	12.2018	13.9569	14.2784	14.1445	14.1187	12.8718	13.0434	12.904	12.6141	14.1089	14.0682	14.1149	14.23	13.2871	12.4384	11.9925	12.9272	13.1952	13.897	13.1739	14.0591
3	150538		Fn3k	-0.0401798	6.8966e-07	0.000179012	3.99961	63828	118130422	fructosamine 3 kinase (Fn3k), transcript variant 1, mRNA.	That fraction of cells, prepared by disruptive biochemical methods, that is soluble in water [goid 5625] [evidence ISO]; That part of the cytoplasm that does not contain membranous or particulate subcellular components [goid 5829] [evidence ISO]	The chemical reactions and pathways involving fructosamine, a fructose molecule containing an amino group in place of a hydroxyl group [goid 30389] [evidence IDA]	Catalysis of the transfer of a group, e.g. a methyl group, glycosyl group, acyl group, phosphorus-containing, or other groups, from one compound (generally regarded as the donor) to another compound (generally regarded as the acceptor). Transferase is the systematic name for any enzyme of EC class 2 [goid 16740] [evidence IEA]; Catalysis of the transfer of a phosphate group, usually from ATP, to …	0.593112	0.317998	1.47839	9.40892	9.40459	9.36801	9.56237	9.26584	9.2257	9.67906	9.93735	9.85399	10.0224	9.09273	9.30902	9.1644	8.91213	9.71655	9.91483	10.1876	10.181	9.25241	7.77852	7.85767	8.49973	9.09468	9.45253	9.11404	9.96501
1	4040259		Es22	-0.0400733	5.69762e-06	0.000739453	1.82218	13897	145301632	esterase 22 (Es22), mRNA.	The irregular network of unit membranes, visible only by electron microscopy, that occurs in the cytoplasm of many eukaryotic cells. The membranes form a complex meshwork of tubular channels, which are often expanded into slitlike cavities called cisternae. The ER takes two forms, rough (or granular), with ribosomes adhering to the outer surface, and smooth (with no ribosomes attached) [goid 5783…		Catalysis of the hydrolysis of various bonds, e.g. C-O, C-N, C-C, phosphoric anhydride bonds, etc. Hydrolase is the systematic name for any enzyme of EC class 3 [goid 16787] [evidence IEA]; Catalysis of the reaction: a carboxylic ester + H2O = an alcohol + a carboxylic anion [goid 4091] [evidence IDA]	0.572957	0.380852	2.47394	10.2288	10.5357	10.5888	9.65464	10.1386	9.65914	11.3624	12.0135	11.4022	11.2505	10.7162	10.7737	10.5886	10.7362	11.274	11.2048	11.5781	11.4434	11.2691	9.30906	9.09605	10.2552	10.6234	11.5799	11.2071	11.3185
3	5900333		Gpsn2	-0.0390631	5.75268e-09	6.13745e-06	10.2605	106529	19923069	glycoprotein, synaptic 2 (Gpsn2), mRNA.	The irregular network of unit membranes, visible only by electron microscopy, that occurs in the cytoplasm of many eukaryotic cells. The membranes form a complex meshwork of tubular channels, which are often expanded into slitlike cavities called cisternae. The ER takes two forms, rough (or granular), with ribosomes adhering to the outer surface, and smooth (with no ribosomes attached) [goid 5783…	The chemical reactions and pathways resulting in the formation of steroids, compounds with a 1,2,cyclopentanoperhydrophenanthrene nucleus; includes de novo formation and steroid interconversion by modification [goid 6694] [evidence IEA]; The process of removal or addition of one or more electrons with or without the concomitant removal or addition of a proton or protons [goid 55114] [evidence IEA…	Catalysis of an oxidation-reduction (redox) reaction, a reversible chemical reaction in which the oxidation state of an atom or atoms within a molecule is altered. One substrate acts as a hydrogen or electron donor and becomes oxidized, while the other acts as hydrogen or electron acceptor and becomes reduced [goid 16491] [evidence IEA]; Catalysis of an oxidation-reduction (redox) reaction in whi…	0.530687	0.351744	1.4523	11.9292	11.9496	11.76	12.4491	12.0583	11.8448	12.4489	12.4875	12.415	12.5318	11.4413	11.867	11.6093	11.3094	12.6232	12.5199	12.6403	12.6281	11.4689	10.8939	10.7181	11.3009	11.9175	12.1885	12.0853	12.6463
3	2100097		Mvd	-0.0387637	6.41439e-07	0.000173506	4.07456	192156	20149735	mevalonate (diphospho) decarboxylase (Mvd), mRNA.		The chemical reactions and pathways resulting in the formation of sterols, steroids with one or more hydroxyl groups and a hydrocarbon side-chain in the molecule [goid 16126] [evidence IEA]; The chemical reactions and pathways resulting in the formation of cholesterol, cholest-5-en-3 beta-ol, the principal sterol of vertebrates and the precursor of many steroids, including bile acids and steroid …	Catalysis of the cleavage of C-C, C-O, C-N and other bonds by other means than by hydrolysis or oxidation, or conversely adding a group to a double bond. They differ from other enzymes in that two substrates are involved in one reaction direction, but only one in the other direction. When acting on the single substrate, a molecule is eliminated and this generates either a new double bond or a new…	0.646618	0.359055	0.785481	9.00079	9.64197	8.46429	10.0474	10.2877	9.79859	9.23567	9.00872	9.1019	9.02143	8.08967	8.9911	8.75993	8.01096	9.21448	9.50773	9.40243	9.04187	8.01925	7.77975	7.77365	7.68296	9.50535	8.2616	9.89185	8.9881
2	2140221		Slc40a1	0.0383915	1.1299e-05	0.00116607	1.11912	53945	124248584	solute carrier family 40 (iron-regulated transporter), member 1 (Slc40a1), mRNA.	Penetrating at least one phospholipid bilayer of a membrane. May also refer to the state of being buried in the bilayer with no exposure outside the bilayer. When used to describe a protein, indicates that all or part of the peptide sequence is embedded in the membrane [goid 16021] [evidence IEA]; Double layer of lipid molecules that encloses all cells, and, in eukaryotes, many organelles; may be…	The directed movement of substances (such as macromolecules, small molecules, ions) into, out of, within or between cells, or within a multicellular organism [goid 6810] [evidence IEA]; The directed movement of charged atoms or small charged molecules into, out of, within or between cells [goid 6811] [evidence IEA]; The directed movement of iron (Fe) ions into, out of, within or between cells [go…	Interacting selectively with iron (Fe) ions [goid 5506] [evidence IEA]; Catalysis of the transfer of iron (Fe) ions from one side of a membrane to the other [goid 5381] [evidence IDA]	2.2386	2.76792	0.67738	13.0413	13.4692	12.8382	12.817	12.8482	12.8237	12.7425	12.3635	12.5871	12.499	13.9825	13.3063	13.5536	14.0002	12.3105	12.1245	12.2384	12.4222	13.0083	14.161	14.1039	13.6976	13.3261	12.5177	13.3312	12.1647
3	7560338	Mito	Ass1	-0.0383807	1.85368e-05	0.00166364	0.611888	11898	133893196	argininosuccinate synthetase 1 (Ass1), mRNA.	A semiautonomous, self replicating organelle that occurs in varying numbers, shapes, and sizes in the cytoplasm of virtually all eukaryotic cells. It is notably the site of tissue respiration [goid 5739] [evidence IDA]	The chemical reactions and pathways resulting in the formation of arginine, 2-amino-5-(carbamimidamido)pentanoic acid [goid 6526] [evidence IEA]; The chemical reactions and pathways resulting in the formation of amino acids, organic acids containing one or more amino substituents [goid 8652] [evidence IEA]; A cyclic metabolic pathway that converts waste nitrogen in the form of ammonium to urea [g…	Interacting selectively with a nucleotide, any compound consisting of a nucleoside that is esterified with (ortho)phosphate or an oligophosphate at any hydroxyl group on the ribose or deoxyribose moiety [goid 166] [evidence IEA]; Catalysis of the ligation of two substances with concomitant breaking of a diphosphate linkage, usually in a nucleoside triphosphate. Ligase is the systematic name for a…	0.796322	0.344453	0.940338	14.5291	14.7718	14.4168	14.5406	14.6776	14.7759	14.7881	14.4302	14.8303	14.4228	14.1911	14.5921	14.281	14.093	14.6148	14.2903	14.5039	14.3588	13.2425	12.0361	13.4232	12.9155	14.5252	13.6646	14.8111	14.4581
2	450133		Tgfbi	0.038359	3.92123e-07	0.000127549	4.58375	21810	6678320	transforming growth factor, beta induced (Tgfbi), mRNA.	The space external to the outermost structure of a cell. For cells without external protective or external encapsulating structures this refers to space outside of the plasma membrane. This term covers the host cell environment outside an intracellular parasite [goid 5576] [evidence IEA]; A layer consisting mainly of proteins (especially collagen) and glycosaminoglycans (mostly as proteoglycans) …	The attachment of a cell, either to another cell or to an underlying substrate such as the extracellular matrix, via cell adhesion molecules [goid 7155] [evidence IDA]	Interacting selectively with any protein or protein complex (a complex of two or more proteins that may include other nonprotein molecules) [goid 5515] [evidence IEA]	1.80988	2.75703	0.481891	10.264	10.0176	10.0933	10.254	10.4032	10.4986	9.16187	9.49371	9.01329	9.48178	10.2571	9.91466	10.1728	10.2297	9.1681	8.82265	9.18852	9.28525	9.73243	11.1609	10.8832	10.5405	9.33841	9.81047	10.0009	8.93089
2	5960477		Serpinb6a	0.0383494	1.47246e-07	6.75674e-05	5.59863	20719	31982000	serine (or cysteine) peptidase inhibitor, clade B, member 6a (Serpinb6a), mRNA.	All of the contents of a cell excluding the plasma membrane and nucleus, but including other subcellular structures [goid 5737] [evidence IEA]		Stops, prevents or reduces the activity of an endopeptidase, any enzyme that hydrolyzes nonterminal peptide bonds in polypeptides [goid 4866] [evidence IEA]; Stops, prevents or reduces the activity of serine-type endopeptidases, enzymes that catalyze the hydrolysis of nonterminal peptide bonds in a polypeptide chain; a serine residue (and a histidine residue) are at the active center of the enzym…	1.56298	2.85102	0.564765	9.07887	9.02811	9.16407	9.16421	9.00081	9.03204	8.26722	8.62211	8.25052	8.11115	8.94222	8.66083	9.06033	9.16483	8.19165	8.08433	8.16674	8.33621	8.71943	10.2028	10.1692	9.73332	8.60155	8.5848	8.98782	8.20501
1	2350368		Mfsd2	-0.0375094	1.22182e-05	0.00122645	1.03892	76574	58037448	major facilitator superfamily domain containing 2 (Mfsd2), mRNA.	Penetrating at least one phospholipid bilayer of a membrane. May also refer to the state of being buried in the bilayer with no exposure outside the bilayer. When used to describe a protein, indicates that all or part of the peptide sequence is embedded in the membrane [goid 16021] [evidence IEA]; Double layer of lipid molecules that encloses all cells, and, in eukaryotes, many organelles; may be…	The directed movement of substances (such as macromolecules, small molecules, ions) into, out of, within or between cells, or within a multicellular organism [goid 6810] [evidence IEA]	Enables the directed movement of substances (such as macromolecules, small molecules, ions) into, out of, within or between cells [goid 5215] [evidence IEA]	0.445638	0.475986	2.58805	12.9016	13.0957	12.5956	12.0173	10.8605	10.2524	13.389	13.429	13.3932	13.6482	12.7976	12.2632	12.6659	11.4685	13.1884	13.7577	13.1698	12.6305	12.6304	11.6671	11.3567	12.8081	13.1637	12.5549	12.9968	13.4834
4	3130750	Mito	Ung	0.0372391	8.65545e-07	0.000209829	3.7648	22256	101943420	uracil DNA glycosylase (Ung), transcript variant 2, mRNA.	A semiautonomous, self replicating organelle that occurs in varying numbers, shapes, and sizes in the cytoplasm of virtually all eukaryotic cells. It is notably the site of tissue respiration [goid 5739] [evidence IDA]; A membrane-bounded organelle of eukaryotic cells in which chromosomes are housed and replicated. In most cells, the nucleus contains all of the cell's chromosomes except the organ…	Mutations occurring somatically that result in amino acid changes in the rearranged V regions of immunoglobulins [goid 16446] [evidence IGI]; A change in state or activity of a cell or an organism (in terms of movement, secretion, enzyme production, gene expression, etc.) as a result of a stimulus indicating damage to its DNA from environmental insults or errors during metabolism [goid 6974] [evi…	Catalysis of the hydrolysis of various bonds, e.g. C-O, C-N, C-C, phosphoric anhydride bonds, etc. Hydrolase is the systematic name for any enzyme of EC class 3 [goid 16787] [evidence IEA]; Catalysis of the hydrolysis of any glycosyl bond [goid 16798] [evidence IEA]; Catalysis of the reaction: uridine + H2O = D-ribose + uracil [goid 45437] [evidence IEA]; Catalysis of the cleavage of the N-C1' gl…	1.27033	2.94905	0.763554	9.28469	8.55445	9.01452	8.59919	8.3571	8.63702	8.65791	8.31571	8.22928	8.21145	8.899	8.71209	8.54273	8.64133	8.45061	8.29156	8.32176	8.33744	9.98644	9.52525	9.68516	10.4455	8.23666	8.62619	8.22751	8.45881
1	4890731	Mito	Otc	-0.0370786	2.46321e-05	0.00202876	0.321049	18416	31560664	ornithine transcarbamylase (Otc), mRNA.	An enzyme complex that catalyzes the transfer of a carbamoyl to ornithine, forming citrulline [goid 9348] [evidence IEA]; A semiautonomous, self replicating organelle that occurs in varying numbers, shapes, and sizes in the cytoplasm of virtually all eukaryotic cells. It is notably the site of tissue respiration [goid 5739] [evidence IDA]; The inner, i.e. lumen-facing, lipid bilayer of the mitoch…	The chemical reactions and pathways resulting in the formation of amino acids, organic acids containing one or more amino substituents [goid 8652] [evidence IEA]; The chemical reactions and pathways resulting in the formation of arginine, 2-amino-5-(carbamimidamido)pentanoic acid [goid 6526] [evidence IEA]; A cyclic metabolic pathway that converts waste nitrogen in the form of ammonium to urea [g…	Catalysis of the transfer of a group, e.g. a methyl group, glycosyl group, acyl group, phosphorus-containing, or other groups, from one compound (generally regarded as the donor) to another compound (generally regarded as the acceptor). Transferase is the systematic name for any enzyme of EC class 2 [goid 16740] [evidence IEA]; Catalysis of the transfer of a carboxyl- or carbamoyl group from one …	0.822937	0.322119	1.70979	9.3553	9.3014	9.34432	8.77561	8.91293	9.06864	10.0086	9.25646	9.96799	9.94492	9.48095	9.7749	9.25884	9.53869	9.92925	9.27451	10.4432	10.3766	9.18725	7.78711	8.30417	8.20764	9.93286	9.50076	9.46309	10.0574
2	1940370		Tmsb4x	0.0368587	5.68904e-07	0.00016065	4.19867	19241	86476080	thymosin, beta 4, X chromosome (Tmsb4x), mRNA.	All of the contents of a cell excluding the plasma membrane and nucleus, but including other subcellular structures [goid 5737] [evidence IEA]; Any of the various filamentous elements that form the internal framework of cells, and typically remain after treatment of the cells with mild detergent to remove membrane constituents and soluble components of the cytoplasm. The term embraces intermediat…	The selective interaction of actin monomers with specific molecules that inhibit their polymerization by preventing their access to other monomers [goid 42989] [evidence IEA]; A process that is carried out at the cellular level which results in the formation, arrangement of constituent parts, or disassembly of cytoskeletal structures [goid 7010] [evidence IEA]; A process that is carried out at th…	Interacting selectively with monomeric or multimeric forms of actin, including actin filaments [goid 3779] [evidence IEA]; Interacting selectively with any protein or protein complex (a complex of two or more proteins that may include other nonprotein molecules) [goid 5515] [evidence IPI]	1.60086	3.03514	0.634055	12.0539	12.1496	11.9533	12.4568	11.998	12.0747	11.5409	11.9429	11.4499	11.5514	12.37	12.1492	12.1622	12.5191	11.6574	11.2907	11.1444	11.0789	12.4039	13.3938	13.0545	12.7265	11.9027	12.0279	12.154	11.2471
3	1070019		Slc6a12	-0.0367075	9.45273e-06	0.00107959	1.30217	14411	146149180	solute carrier family 6 (neurotransmitter transporter, betaine/GABA), member 12 (Slc6a12), mRNA.	Penetrating at least one phospholipid bilayer of a membrane. May also refer to the state of being buried in the bilayer with no exposure outside the bilayer. When used to describe a protein, indicates that all or part of the peptide sequence is embedded in the membrane [goid 16021] [evidence IEA]; Double layer of lipid molecules that encloses all cells, and, in eukaryotes, many organelles; may be…	The directed movement of substances (such as macromolecules, small molecules, ions) into, out of, within or between cells, or within a multicellular organism [goid 6810] [evidence IEA]; The directed movement of a neurotransmitter into, out of, within or between cells. Neurotransmitters are any chemical substance that is capable of transmitting (or inhibiting the transmission of) a nerve impulse f…	Enables the active transport of a solute across a membrane by a mechanism whereby two or more species are transported together in the same direction in a tightly coupled process not directly linked to a form of energy other than chemiosmotic energy [goid 15293] [evidence IEA]; Catalysis of the transfer of a solute or solutes from one side of a membrane to the other according to the reaction: gamm…	0.527128	0.364274	1.45581	12.1134	12.0738	11.9415	12.9649	12.5089	12.6004	12.5923	12.8255	12.6724	12.8948	11.5209	12.4876	11.7323	11.5491	12.8485	13.2163	13.1067	13.1154	12.1768	11.069	11.1176	12.0959	11.9833	12.8493	12.1716	13.0213
3	110661		Acat2	-0.0365563	6.82396e-09	8.76776e-06	8.79143	110460	148747460	acetyl-Coenzyme A acetyltransferase 2 (Acat2), mRNA.	All of the contents of a cell excluding the plasma membrane and nucleus, but including other subcellular structures [goid 5737] [evidence IEA]	The chemical reactions and pathways, including anabolism and catabolism, by which living organisms transform chemical substances. Metabolic processes typically transform small molecules, but also include macromolecular processes such as DNA repair and replication, and protein synthesis and degradation [goid 8152] [evidence IEA]	Catalysis of the generalized reaction: acyl-carrier + reactant = acyl-reactant + carrier [goid 8415] [evidence IEA]; Catalysis of the reaction: 2 acetyl-CoA = CoA + acetoacetyl-CoA [goid 3985] [evidence IEA]; Catalysis of the transfer of a group, e.g. a methyl group, glycosyl group, acyl group, phosphorus-containing, or other groups, from one compound (generally regarded as the donor) to another …	0.664759	0.375083	1.05577	9.96772	10.1553	9.69498	9.83365	10.4266	10.0584	10.1806	10.2517	10.0724	9.84569	9.38767	9.48698	9.80619	9.31325	10.163	10.0916	10.0862	10.1174	8.83988	8.49671	8.6152	8.84747	10.2306	9.31978	10.4214	9.74819
1	7200524		Ppp1r1b	-0.0365273	1.85806e-05	0.00166364	0.609475	19049	21536255	protein phosphatase 1, regulatory (inhibitor) subunit 1B (Ppp1r1b), mRNA.	All of the contents of a cell excluding the plasma membrane and nucleus, but including other subcellular structures [goid 5737] [evidence TAS]	The cascade of processes by which a signal interacts with a receptor, causing a change in the level or activity of a second messenger or other downstream target, and ultimately effecting a change in the functioning of the cell [goid 7165] [evidence IEA]; Any process that stops, prevents or reduces the receptiveness of a female to male advances [goid 7621] [evidence IDA]; Any process that stops, p…	Stops, prevents or reduces the activity of a protein phosphatase, an enzyme that hydrolyzes phosphate groups from proteins [goid 4864] [evidence TAS]; [goid 4865] [evidence TAS]	0.518578	0.356483	2.32127	8.22944	8.85965	8.91293	8.39272	8.08105	8.15656	9.0707	9.75078	9.34696	9.60397	8.51117	8.82589	8.20862	8.43725	9.62748	9.8842	10.0097	9.93532	8.91834	7.79475	7.83357	8.95769	8.81022	9.64196	8.71788	9.61716
2	1410161		Rps11	0.0364509	1.24938e-05	0.0012429	1.01606	27207	145386557	ribosomal protein S11 (Rps11), mRNA.	An intracellular organelle, about 200 A in diameter, consisting of RNA and protein. It is the site of protein biosynthesis resulting from translation of messenger RNA (mRNA). It consists of two subunits, one large and one small, each containing only protein and RNA. Both the ribosome and its subunits are characterized by their sedimentation coefficients, expressed in Svedberg units (symbol: S). H…	The chemical reactions and pathways resulting in the formation of a protein. This is a ribosome-mediated process in which the information in messenger RNA (mRNA) is used to specify the sequence of amino acids in the protein [goid 6412] [evidence IEA]	Interacting selectively with an RNA molecule or a portion thereof [goid 3723] [evidence IEA]; Interacting selectively with ribosomal RNA [goid 19843] [evidence IEA]; The action of a molecule that contributes to the structural integrity of the ribosome [goid 3735] [evidence IEA]	2.1237	2.51677	0.375857	14.2837	14.6441	14.0766	14.3975	14.5123	14.0889	13.0986	12.9237	13.1015	12.9111	13.9926	13.9896	14.0827	14.3162	13.2072	12.414	12.9731	12.7478	13.2712	14.4769	14.9163	14.0041	13.7678	13.1124	13.7892	12.7646
1	110576	Mito	Cisd1	-0.0363526	1.1283e-05	0.00116607	1.12058	52637	146149273	CDGSH iron sulfur domain 1 (Cisd1), mRNA.	A semiautonomous, self replicating organelle that occurs in varying numbers, shapes, and sizes in the cytoplasm of virtually all eukaryotic cells. It is notably the site of tissue respiration [goid 5739] [evidence IDA]; Double layer of lipid molecules that encloses all cells, and, in eukaryotes, many organelles; may be a single or double lipid bilayer; also includes associated proteins [goid 1602…		Interacting selectively with an iron-sulfur cluster, a combination of iron and sulfur atoms [goid 51536] [evidence IEA]; Interacting selectively with iron (Fe) ions [goid 5506] [evidence IEA]; Interacting selectively with any metal ion [goid 46872] [evidence IEA]; Interacting selectively with a 2 iron, 2 sulfur (2Fe-2S) cluster; this cluster consists of two iron atoms, with two inorganic sulfur a…	0.533124	0.380165	2.3544	11.2455	11.0941	11.4242	11.405	11.2011	11.158	12.1222	12.5769	12.2864	12.6815	11.3722	11.8301	11.6088	11.226	12.1985	12.6242	12.6895	12.7409	11.8675	10.5364	10.5937	11.6743	11.4914	12.5378	11.8016	12.5529
2	4210129		Socs2	0.0361996	5.09287e-06	0.000692441	1.93756	216233	142379297	suppressor of cytokine signaling 2 (Socs2), mRNA.		Any process that modulates the frequency, rate or extent of cell growth [goid 1558] [evidence IEA]; Any process that stops, prevents or reduces the frequency, rate or extent of signal transduction [goid 9968] [evidence IEA]; The chemical reactions and pathways resulting in the breakdown of a protein or peptide by hydrolysis of its peptide bonds, initiated by the covalent attachment of a ubiquitin…	Interacting selectively with any protein or protein complex (a complex of two or more proteins that may include other nonprotein molecules) [goid 5515] [evidence IPI]; Interacting selectively with the growth hormone receptor [goid 5131] [evidence IPI]	2.13706	1.89379	0.424092	9.38933	10.1371	9.97095	9.20492	8.98053	9.19187	8.25472	7.67458	7.97325	8.30898	8.87731	9.12512	9.10679	9.4848	8.04157	8.79089	8.71392	8.17467	8.35547	9.88417	10.1099	9.05664	7.96674	8.68629	8.64689	8.07774
3	6220026		Zfp36	-0.0361814	1.06587e-05	0.00114449	1.17897	22695	118130057	zinc finger protein 36 (Zfp36), mRNA.	All of the contents of a cell excluding the plasma membrane and nucleus, but including other subcellular structures [goid 5737] [evidence IDA]; A membrane-bounded organelle of eukaryotic cells in which chromosomes are housed and replicated. In most cells, the nucleus contains all of the cell's chromosomes except the organellar chromosomes, and is the site of RNA synthesis and processing. In some …	Any process that stops, prevents or reduces the frequency, rate or extent of the inflammatory response [goid 50728] [evidence IMP]; Any process that decreases the stability of an RNA molecule, making it more vulnerable to degradative processes [goid 50779] [evidence IMP]; Any process that modulates the propensity of mRNA molecules to degradation. Includes processes that both stabilize and destabi…	Interacting selectively with any metal ion [goid 46872] [evidence IEA]; Interacting selectively with zinc (Zn) ions [goid 8270] [evidence IEA]; Interacting selectively with DNA (deoxyribonucleic acid) [goid 3677] [evidence IEA]; Interacting selectively with any nucleic acid [goid 3676] [evidence IEA]; Interacting selectively with pre-messenger RNA (pre-mRNA) or messenger RNA (mRNA) [goid 3729] [e…	0.820869	0.351383	1.44743	11.0565	10.9122	10.3082	10.8552	10.3327	11.1766	11.2299	10.7924	10.9779	11.594	10.8366	11.8776	10.6736	10.0672	11.3527	11.716	11.6053	11.1883	10.4538	10.1557	9.82996	9.38737	11.4134	10.9008	11.1183	11.4072
2	1300747		LOC100046120	0.0360335	2.0703e-05	0.00179127	0.49878	100046120	149266011	s musculus similar to clusterin (LOC100046120), mRNA.				2.30451	2.65166	0.33402	14.4392	14.2705	14.8064	14.461	14.6927	14.7723	12.9544	13.5464	13.0712	12.8492	14.3097	14.0742	14.3912	14.4637	13.0672	12.6067	12.7644	13.0743	13.6224	14.4749	14.5377	14.5051	13.8704	13.19	13.9553	13.0201
2	3450167		Snx10	0.0359384	1.78067e-05	0.00161689	0.653023	71982	142369538	sorting nexin 10 (Snx10), mRNA.		The directed movement of substances (such as macromolecules, small molecules, ions) into, out of, within or between cells, or within a multicellular organism [goid 6810] [evidence IEA]; Any process that mediates interactions between a cell and its surroundings. Encompasses interactions such as signaling or attachment between one cell and another cell, between a cell and an extracellular matrix, o…	Interacting selectively with any protein or protein complex (a complex of two or more proteins that may include other nonprotein molecules) [goid 5515] [evidence IEA]; Interacting selectively with any inositol-containing glycerophospholipid [goid 35091] [evidence IEA]	1.64379	2.99192	0.570778	10.95	10.8407	10.846	10.1448	10.1869	10.4983	10.0749	10.0818	10.1205	9.83849	11.168	10.2374	10.6796	10.8988	9.85664	9.29405	9.5286	9.35544	10.4644	11.1837	11.4141	11.2969	10.56	9.53493	10.525	9.52198
1	7380195		Slc44a1	-0.0355396	9.66461e-08	5.28407e-05	6.03544	100434	46358372	solute carrier family 44, member 1 (Slc44a1), mRNA.	Double layer of lipid molecules that encloses all cells, and, in eukaryotes, many organelles; may be a single or double lipid bilayer; also includes associated proteins [goid 16020] [evidence IEA]; Penetrating at least one phospholipid bilayer of a membrane. May also refer to the state of being buried in the bilayer with no exposure outside the bilayer. When used to describe a protein, indicates …	The directed movement of substances (such as macromolecules, small molecules, ions) into, out of, within or between cells, or within a multicellular organism [goid 6810] [evidence IEA]; The directed movement of choline into, out of, within or between cells. Choline (2-hydroxyethyltrimethylammonium) is an amino alcohol that occurs widely in living organisms as a constituent of certain types of pho…	Catalysis of the transfer of choline from one side of the membrane to the other. Choline (2-hydroxyethyltrimethylammonium) is an amino alcohol that occurs widely in living organisms as a constituent of certain types of phospholipids and in the neurotransmitter acetylcholine [goid 15220] [evidence IDA]	0.475815	0.402723	2.09028	8.26881	8.16146	8.21738	8.04634	8.14691	8.11998	8.95833	9.06158	9.25471	9.41216	8.06363	8.26941	7.99163	8.076	9.36018	8.9929	9.37644	9.37444	8.10026	8.04118	7.81696	7.89699	8.72213	9.1618	8.77366	9.33517
3	4560762		Ttc36	-0.0354524	2.8988e-06	0.000480583	2.51762	192653	20336733	tetratricopeptide repeat domain 36 (Ttc36), mRNA.			The selective, often stoichiometric, interaction of a molecule with one or more specific sites on another molecule [goid 5488] [evidence IEA]	0.810876	0.390885	0.656511	12.6166	12.8661	12.653	13.2184	12.96	12.9245	12.4642	12.1512	12.2648	12.291	11.9103	12.2838	11.935	11.8324	12.3222	12.3534	12.164	12.1171	11.6011	9.90582	10.9298	11.0992	12.1755	12.1989	12.3112	12.505
1	4590731		Fam158a	-0.0353999	2.39633e-05	0.00198001	0.349197	85308	14994309	family with sequence similarity 158, member A (Fam158a), mRNA.				0.441875	0.393874	2.84384	10.0566	9.81376	10.0173	10.2092	10.1237	9.86162	11.1737	11.5833	11.4636	11.4425	10.2678	10.4311	10.2225	10.0286	11.4281	11.6534	11.6776	11.75	10.7348	10.4025	9.57889	10.4163	10.4956	11.4172	10.4522	11.6036
1	6380193		C530044N13Rik	-0.0351136	2.82346e-05	0.00223245	0.181536	223978	142351105	RIKEN cDNA C530044N13 gene (C530044N13Rik), mRNA.			Catalysis of the hydrolysis of various bonds, e.g. C-O, C-N, C-C, phosphoric anhydride bonds, etc. Hydrolase is the systematic name for any enzyme of EC class 3 [goid 16787] [evidence IEA]; Interacting selectively with any metal ion [goid 46872] [evidence IEA]	0.470652	0.388908	3.14069	9.71424	9.68775	9.52766	9.61625	9.57066	9.55154	10.9506	11.0817	11.2036	11.274	9.98932	10.2943	9.95887	9.91833	11.2462	11.5765	11.3456	11.4213	10.6671	10.0759	9.22525	10.1714	10.3396	11.0973	10.1105	11.3446
4	60239		Dusp6	0.0346196	4.33623e-07	0.000131481	4.47962	67603	13399313	dual specificity phosphatase 6 (Dusp6), mRNA.	All of the contents of a cell excluding the plasma membrane and nucleus, but including other subcellular structures [goid 5737] [evidence IEA]	The process of removing one or more phosphoric (ester or anhydride) residues from a molecule [goid 16311] [evidence IEA]; The process of removing one or more phosphoric residues from a protein [goid 6470] [evidence IDA]	Catalysis of the hydrolysis of various bonds, e.g. C-O, C-N, C-C, phosphoric anhydride bonds, etc. Hydrolase is the systematic name for any enzyme of EC class 3 [goid 16787] [evidence IEA]; Catalysis of the hydrolysis of phosphoric monoesters, releasing inorganic phosphate [goid 16791] [evidence IEA]; Interacting selectively with any protein or protein complex (a complex of two or more proteins t…	1.5292	2.53253	0.939228	11.8264	11.5158	11.2701	11.5987	11.2487	11.357	11.3453	11.2973	11.5623	11.7281	12.0708	12.2631	11.997	12.0534	11.0429	11.3081	11.4874	11.2605	12.4046	12.6107	12.4565	12.9895	10.5886	12.0198	11.3347	11.5972
1	3120546		Slco2b1	-0.0343751	5.59934e-08	3.50942e-05	6.60214	101488	142378388	solute carrier organic anion transporter family, member 2b1 (Slco2b1), mRNA.	Double layer of lipid molecules that encloses all cells, and, in eukaryotes, many organelles; may be a single or double lipid bilayer; also includes associated proteins [goid 16020] [evidence IEA]; Penetrating at least one phospholipid bilayer of a membrane. May also refer to the state of being buried in the bilayer with no exposure outside the bilayer. When used to describe a protein, indicates …	The directed movement of charged atoms or small charged molecules into, out of, within or between cells [goid 6811] [evidence IEA]; The directed movement of substances (such as macromolecules, small molecules, ions) into, out of, within or between cells, or within a multicellular organism [goid 6810] [evidence IEA]; The directed movement of organic anions into, out of, within or between cells. Or…	Enables the directed movement of substances (such as macromolecules, small molecules, ions) into, out of, within or between cells [goid 5215] [evidence IEA]; Catalysis of the transfer of organic anions from one side of a membrane to the other. Organic anions are atoms or small molecules with a negative charge which contain carbon in covalent linkage [goid 8514] [evidence ISO]	0.675593	0.379548	2.02998	12.5594	12.616	12.4878	12.3184	12.31	12.5658	13.5033	13.4182	13.3826	13.5455	12.9389	12.964	12.9039	12.7796	13.4501	13.5919	13.48	13.6099	12.9833	11.7433	11.7534	12.0614	13.0185	13.1222	12.9222	13.3506
3	990682		Psen2	-0.0340815	1.8245e-07	7.47257e-05	5.37635	19165	6755187	presenilin 2 (Psen2), mRNA.	The portion of a cell bearing surface projections such as axons, dendrites, cilia, or flagella that includes the nucleus, but excludes all cell projections [goid 43025] [evidence IDA]; A compound membranous cytoplasmic organelle of eukaryotic cells, consisting of flattened, ribosome-free vesicles arranged in a more or less regular stack. The Golgi apparatus differs from the endoplasmic reticulum …	Muscle contraction of cardiac muscle tissue [goid 60048] [evidence IMP]; The process whereby precursor cell type acquires the specialized features of a hemopoietic progenitor cell, a class of cell types including myeloid progenitor cells and lymphoid progenitor cells [goid 2244] [evidence IGI]; The process whereby a relatively unspecialized myeloid precursor cell acquires the specialized features…	Interacting selectively with any protein or protein complex (a complex of two or more proteins that may include other nonprotein molecules) [goid 5515] [evidence IPI]; Catalysis of the hydrolysis of internal, alpha-peptide bonds in a polypeptide chain [goid 4175] [evidence IMP]; Catalysis of the hydrolysis of a peptide bond. A peptide bond is a covalent bond formed when the carbon atom from the c…	0.678047	0.433285	1.32263	10.5131	10.7431	11.2108	12.0966	11.9798	12.007	11.7045	12.0102	11.791	11.5841	10.8673	11.7513	11.2575	10.9716	11.8939	11.727	11.7946	12.1222	11.4559	10.1179	10.1086	11.0288	12.0862	11.4181	11.7374	11.6808
2	1780156		Maged1	0.0336836	5.85451e-11	3.333e-07	13.7573	94275	118130592	melanoma antigen, family D, 1 (Maged1), mRNA.	All of the contents of a cell excluding the plasma membrane and nucleus, but including other subcellular structures [goid 5737] [evidence IEA]; Double layer of lipid molecules that encloses all cells, and, in eukaryotes, many organelles; may be a single or double lipid bilayer; also includes associated proteins [goid 16020] [evidence IEA]; The membrane surrounding a cell that separates the cell f…	Any process that modulates the frequency, rate or extent of transcription from an RNA polymerase II promoter [goid 6357] [evidence IDA]	Interacting selectively with any protein or protein complex (a complex of two or more proteins that may include other nonprotein molecules) [goid 5515] [evidence IPI]; The function of a transcription cofactor that activates transcription from a RNA polymerase II promoter; does not bind DNA itself [goid 3713] [evidence IDA]	1.66148	2.12695	0.567466	11.5314	11.5383	11.2069	11.4664	11.6006	11.5244	10.5232	10.7359	10.4029	10.6144	11.1798	10.915	11.5029	11.6087	10.6316	10.7289	10.7482	10.8997	11.4317	11.9612	12.0277	11.943	10.4601	10.9858	10.9079	10.5492
3	290037		Parva	-0.0336482	7.17349e-09	8.77796e-06	8.73941	57342	117676371	parvin, alpha (Parva), mRNA.	Any of the various filamentous elements that form the internal framework of cells, and typically remain after treatment of the cells with mild detergent to remove membrane constituents and soluble components of the cytoplasm. The term embraces intermediate filaments, microfilaments, microtubules, the microtrabecular lattice, and other structures characterized by a polymeric filamentous nature and…	The attachment of a cell, either to another cell or to an underlying substrate such as the extracellular matrix, via cell adhesion molecules [goid 7155] [evidence IDA]	Interacting selectively with any protein or protein complex (a complex of two or more proteins that may include other nonprotein molecules) [goid 5515] [evidence IPI]; Interacting selectively with monomeric or multimeric forms of actin, including actin filaments [goid 3779] [evidence IDA]	0.589215	0.405943	1.49742	10.9065	10.8142	10.7265	11.5146	11.0199	11.1201	11.4435	11.7442	11.4879	11.432	10.8143	11.2161	10.6905	10.3341	11.5024	11.828	11.7151	11.6424	10.6436	10.6179	10.2796	9.94432	11.2629	11.1937	11.2262	11.5419
1	1990044		Oprs1	-0.0334839	1.16848e-05	0.00119153	1.08469	18391	133892605	opioid receptor, sigma 1 (Oprs1), mRNA.	A prolongation or process extending from a cell, e.g. a flagellum or axon [goid 42995] [evidence IEA]; Double layer of lipid molecules that encloses all cells, and, in eukaryotes, many organelles; may be a single or double lipid bilayer; also includes associated proteins [goid 16020] [evidence IEA]; The irregular network of unit membranes, visible only by electron microscopy, that occurs in the c…	The directed movement of lipids into, out of, within or between cells. Lipids are compounds soluble in an organic solvent but not, or sparingly, in an aqueous solvent [goid 6869] [evidence IEA]; The directed movement of substances (such as macromolecules, small molecules, ions) into, out of, within or between cells, or within a multicellular organism [goid 6810] [evidence IEA]; The chemical react…	Catalysis of the reaction which results in unsaturation at C-7 in the B ring of sterols [goid 247] [evidence IEA]; Combining with an extracellular or intracellular messenger to initiate a change in cell activity [goid 4872] [evidence IDA]	0.469885	0.434517	2.03043	10.7421	10.5611	10.6328	12.2803	11.9098	11.7034	12.0179	12.4753	12.2154	12.1851	10.9146	11.6218	10.9668	11.0319	12.3384	12.146	12.5869	12.6488	11.5409	11.0437	10.5872	11.7383	11.6786	11.92	11.8415	12.5075
4	540300		Chac1	0.0333539	1.83201e-07	7.47257e-05	5.37209	69065	142385952	ChaC, cation transport regulator-like 1 (E. coli) (Chac1), mRNA.				1.52844	2.23286	0.756175	9.96325	10.0221	10.0634	8.10052	8.24997	9.08622	8.68104	8.89206	8.46784	8.94023	9.61738	9.07139	9.16831	9.57233	8.77543	8.63337	9.16332	9.20166	9.84188	10.4382	9.77854	10.3507	8.55067	8.97585	8.77554	9.35685
3	2070692		Akr1c19	-0.0329499	1.54985e-05	0.00145339	0.795199	432720	142371628	aldo-keto reductase family 1, member C19 (Akr1c19), mRNA.	The part of a cell or its extracellular environment in which a gene product is located. A gene product may be located in one or more parts of a cell and its location may be as specific as a particular macromolecular complex, that is, a stable, persistent association of macromolecules that function together [goid 5575] [evidence ND ]	Any process specifically pertinent to the functioning of integrated living units: cells, tissues, organs, and organisms. A process is a collection of molecular events with a defined beginning and end [goid 8150] [evidence ND ]	Elemental activities, such as catalysis or binding, describing the actions of a gene product at the molecular level. A given gene product may exhibit one or more molecular functions [goid 3674] [evidence ND ]	0.762808	0.419486	0.79755	12.7211	12.9241	13.4528	12.9654	12.6482	12.8961	12.651	12.9462	12.6072	12.2727	11.9752	12.5223	12.2037	12.2135	12.3776	12.439	12.7756	12.797	11.7297	10.5015	11.1487	11.9961	13.0931	11.7582	12.4935	12.4333
2	3310360		Rpl27a	0.0327807	1.52112e-07	6.76872e-05	5.56491	26451	118601006	ribosomal protein L27a (Rpl27a), mRNA.	An intracellular organelle, about 200 A in diameter, consisting of RNA and protein. It is the site of protein biosynthesis resulting from translation of messenger RNA (mRNA). It consists of two subunits, one large and one small, each containing only protein and RNA. Both the ribosome and its subunits are characterized by their sedimentation coefficients, expressed in Svedberg units (symbol: S). H…	The chemical reactions and pathways resulting in the formation of a protein. This is a ribosome-mediated process in which the information in messenger RNA (mRNA) is used to specify the sequence of amino acids in the protein [goid 6412] [evidence IGI]	The action of a molecule that contributes to the structural integrity of the ribosome [goid 3735] [evidence IGI]	1.52596	2.38117	0.70572	9.6819	9.68332	9.37291	9.59643	9.37791	9.36064	9.05728	9.43549	9.02568	8.93561	9.55979	9.63713	9.91873	9.77729	8.98843	8.28928	9.05843	9.28461	9.76419	10.7098	10.1887	9.96479	9.12068	9.32606	8.9376	8.89962
4	870241		2410004L22Rik	0.0323631	1.11679e-05	0.00116607	1.1311	76478	141802841	RIKEN cDNA 2410004L22 gene (2410004L22Rik), mRNA.				1.20635	2.7027	1.08017	7.92967	7.88434	7.93616	8.08162	7.89689	7.96354	8.10552	8.25332	8.1194	8.20027	9.15995	7.95998	8.38467	8.25649	7.9806	7.9581	7.89663	7.9659	8.87737	10.0358	9.1189	9.50679	8.06169	8.25383	8.24766	7.9668
2	2230039		Fcer1g	0.0323062	2.17339e-05	0.00185965	0.449067	2207	40254589		Penetrating at least one phospholipid bilayer of a membrane. May also refer to the state of being buried in the bilayer with no exposure outside the bilayer. When used to describe a protein, indicates that all or part of the peptide sequence is embedded in the membrane [goid 16021] [evidence IEA]; Double layer of lipid molecules that encloses all cells, and, in eukaryotes, many organelles; may be…	The cascade of processes by which a signal interacts with a receptor, causing a change in the level or activity of a second messenger or other downstream target, and ultimately effecting a change in the functioning of the cell [goid 7165] [evidence IDA]; Any series of molecular signals initiated by the binding of an extracellular ligand to a receptor on the surface of the target cell [goid 7166] …	Interacting selectively with any protein or protein complex (a complex of two or more proteins that may include other nonprotein molecules) [goid 5515] [evidence IPI]; Combining with an extracellular or intracellular messenger to initiate a change in cell activity [goid 4872] [evidence IEA]; Combining with an extracellular or intracellular messenger to initiate a change in cell activity, and span…	1.61744	2.34054	0.61299	9.63859	9.30694	9.19517	10.122	9.32841	9.27096	8.74489	9.00872	8.67443	8.80194	9.66362	9.3113	9.39192	9.63798	8.91133	8.42828	8.78734	8.81068	9.69102	10.85	10.3498	8.95414	9.04667	9.10531	9.47648	8.50581
2	3420189		Rpl31	0.0320326	2.41088e-06	0.000424331	2.70754	114641	16716588	ribosomal protein L31 (Rpl31), mRNA.	An intracellular organelle, about 200 A in diameter, consisting of RNA and protein. It is the site of protein biosynthesis resulting from translation of messenger RNA (mRNA). It consists of two subunits, one large and one small, each containing only protein and RNA. Both the ribosome and its subunits are characterized by their sedimentation coefficients, expressed in Svedberg units (symbol: S). H…	The chemical reactions and pathways resulting in the formation of a protein. This is a ribosome-mediated process in which the information in messenger RNA (mRNA) is used to specify the sequence of amino acids in the protein [goid 6412] [evidence IEA]; Any process specifically pertinent to the functioning of integrated living units: cells, tissues, organs, and organisms. A process is a collection …	The action of a molecule that contributes to the structural integrity of the ribosome [goid 3735] [evidence IEA]; Elemental activities, such as catalysis or binding, describing the actions of a gene product at the molecular level. A given gene product may exhibit one or more molecular functions [goid 3674] [evidence ND ]	1.80099	2.25876	0.602269	9.37421	9.31143	9.03119	9.1378	9.31105	9.30418	8.49778	8.77598	8.53303	8.35352	9.26781	9.23249	9.44687	9.60831	8.64687	8.17843	8.52973	8.59231	8.8162	9.80594	9.98002	10.0473	9.06388	8.61046	9.20471	8.34195
3	430564		Gstt1	-0.031854	1.30568e-05	0.00127682	0.970872	14871	31982316	glutathione S-transferase, theta 1 (Gstt1), mRNA.	All of the contents of a cell excluding the plasma membrane and nucleus, but including other subcellular structures [goid 5737] [evidence IEA]; A membrane-bounded organelle of eukaryotic cells in which chromosomes are housed and replicated. In most cells, the nucleus contains all of the cell's chromosomes except the organellar chromosomes, and is the site of RNA synthesis and processing. In some …	The chemical reactions and pathways involving glutathione, the tripeptide glutamylcysteinylglycine, which acts as a coenzyme for some enzymes and as an antioxidant in the protection of sulfhydryl groups in enzymes and other proteins; it has a specific role in the reduction of hydrogen peroxide (H2O2) and oxidized ascorbate, and it participates in the gamma-glutamyl cycle [goid 6749] [evidence IDA]	Catalysis of the transfer of a group, e.g. a methyl group, glycosyl group, acyl group, phosphorus-containing, or other groups, from one compound (generally regarded as the donor) to another compound (generally regarded as the acceptor). Transferase is the systematic name for any enzyme of EC class 2 [goid 16740] [evidence IEA]; Catalysis of the reaction: R-X + glutathione = H-X + R-S-glutathione.…	0.945729	0.382371	1.02659	12.4385	12.1922	12.0889	12.1913	11.9083	12.041	12.2606	11.9754	12.2686	12.219	12.0307	12.514	11.8015	12.0554	12.1535	11.9494	12.3394	12.2838	11.0309	10.7077	11.0807	10.359	12.1229	12.0687	12.172	12.2009
2	3830612		Tmem184b	0.0317653	2.51016e-06	0.000437615	2.66595	223693	61969667	transmembrane protein 184b (Tmem184b), mRNA.	Penetrating at least one phospholipid bilayer of a membrane. May also refer to the state of being buried in the bilayer with no exposure outside the bilayer. When used to describe a protein, indicates that all or part of the peptide sequence is embedded in the membrane [goid 16021] [evidence IEA]; Double layer of lipid molecules that encloses all cells, and, in eukaryotes, many organelles; may be…			1.7488	2.46457	0.722878	11.8301	11.4285	11.8547	11.6344	11.5473	11.6291	11.2488	11.4874	11.2434	11.29	12.3452	11.6684	12.3024	12.1791	11.196	11.2103	11.0152	10.7955	11.7175	12.4431	12.554	12.7077	11.7662	11.4467	11.8336	11.1542
1	6250128		Acot11	-0.0315082	2.9456e-07	0.000108133	4.87999	329910	31543862	acyl-CoA thioesterase 11 (Acot11), mRNA.	All of the contents of a cell excluding the plasma membrane and nucleus, but including other subcellular structures [goid 5737] [evidence IC ]	The chemical reactions and pathways involving fatty acids, aliphatic monocarboxylic acids liberated from naturally occurring fats and oils by hydrolysis [goid 6631] [evidence NAS]; A series of reactions within the cell that occur as a result of a single trigger reaction or compound [goid 7242] [evidence NAS]; A change in state or activity of a cell or an organism (in terms of movement, secretion,…	Catalysis of the reaction: acyl-CoA + H2O = corresponding fatty acid + CoA [goid 16291] [evidence TAS]; Catalysis of the hydrolysis of various bonds, e.g. C-O, C-N, C-C, phosphoric anhydride bonds, etc. Hydrolase is the systematic name for any enzyme of EC class 3 [goid 16787] [evidence IEA]; Catalysis of the reaction: a carboxylic ester + H2O = an alcohol + a carboxylic anion [goid 4091] [eviden…	0.545005	0.483334	2.21356	7.93536	8.41751	7.96687	8.56016	8.47495	8.15225	9.47944	9.66332	9.65501	9.09712	8.80016	8.71069	8.64363	8.23778	9.47546	9.45228	9.31358	9.04417	8.43024	7.97425	8.00677	8.67861	9.57945	8.4222	8.90915	8.94333
1	520138	Mito	Kynu	-0.0314958	6.95041e-08	3.94631e-05	6.37766	70789	27229112	kynureninase (L-kynurenine hydrolase) (Kynu), mRNA.	All of the contents of a cell excluding the plasma membrane and nucleus, but including other subcellular structures [goid 5737] [evidence IEA]	The chemical reactions and pathways resulting in the formation of a pyridine nucleotide, a nucleotide characterized by a pyridine derivative as a nitrogen base [goid 19363] [evidence IEA]; The chemical reactions and pathways resulting in the formation of nicotinamide adenine dinucleotide, a coenzyme present in most living cells and derived from the B vitamin nicotinic acid; biosynthesis may be of…	Catalysis of the hydrolysis of various bonds, e.g. C-O, C-N, C-C, phosphoric anhydride bonds, etc. Hydrolase is the systematic name for any enzyme of EC class 3 [goid 16787] [evidence IEA]; Catalysis of the reaction: L-kynurenine + H2O = anthranilate + L-alanine [goid 30429] [evidence IEA]; Catalysis of a biochemical reaction at physiological temperatures. In biologically catalyzed reactions, the…	0.620932	0.459472	1.98224	11.4111	11.4208	11.4482	12.0107	11.8633	12.0668	12.9842	12.7863	12.6939	12.5376	11.8675	12.2701	12.2761	11.8384	12.6778	12.7177	12.5686	12.5588	12.1561	11.2568	11.5267	11.0955	12.7119	12.1625	12.5363	12.6009
3	2350754		Timd2	-0.031275	2.68762e-06	0.000454367	2.59555	171284	34328515	T-cell immunoglobulin and mucin domain containing 2 (Timd2), mRNA.	Penetrating at least one phospholipid bilayer of a membrane. May also refer to the state of being buried in the bilayer with no exposure outside the bilayer. When used to describe a protein, indicates that all or part of the peptide sequence is embedded in the membrane [goid 16021] [evidence IEA]; Double layer of lipid molecules that encloses all cells, and, in eukaryotes, many organelles; may be…		Combining with an extracellular or intracellular messenger to initiate a change in cell activity [goid 4872] [evidence IEA]	0.736904	0.441661	1.30623	11.8177	11.5512	11.7848	11.6746	11.6333	11.7205	11.9935	12.1517	11.9981	12.0636	11.5107	11.9447	11.581	11.4086	12.0516	12.0349	12.0425	12.3235	11.87	10.0227	10.635	11.2089	11.92	11.769	11.8237	12.1472
1	520634		Gpt1	-0.0312025	6.82824e-08	3.94631e-05	6.39608	76282	33413403	glutamic pyruvic transaminase 1, soluble (Gpt1), mRNA.				0.626962	0.451342	1.74155	11.6604	11.7597	11.6437	11.268	11.2494	11.4715	12.2483	12.4395	12.2258	12.3005	11.6314	11.7218	11.7099	11.4567	12.1837	12.4553	12.2576	12.3627	11.9694	10.8149	10.7301	11.154	11.985	12.166	11.6992	12.3407
4	730605		Agpat9	0.0311709	2.53796e-06	0.000437705	2.6546	231510	117553636	1-acylglycerol-3-phosphate O-acyltransferase 9 (Agpat9), transcript variant 1, mRNA.	The irregular network of unit membranes, visible only by electron microscopy, that occurs in the cytoplasm of many eukaryotic cells. The membranes form a complex meshwork of tubular channels, which are often expanded into slitlike cavities called cisternae. The ER takes two forms, rough (or granular), with ribosomes adhering to the outer surface, and smooth (with no ribosomes attached) [goid 5783…	The chemical reactions and pathways resulting in the formation of phospholipids, any lipid containing phosphoric acid as a mono- or diester [goid 8654] [evidence IEA]; The chemical reactions and pathways, including anabolism and catabolism, by which living organisms transform chemical substances. Metabolic processes typically transform small molecules, but also include macromolecular processes su…	Catalysis of the generalized reaction: acyl-carrier + reactant = acyl-reactant + carrier [goid 8415] [evidence IEA]; Catalysis of the transfer of a group, e.g. a methyl group, glycosyl group, acyl group, phosphorus-containing, or other groups, from one compound (generally regarded as the donor) to another compound (generally regarded as the acceptor). Transferase is the systematic name for any en…	1.61367	2.10403	0.812986	8.11923	7.95202	8.8462	7.90415	8.07451	8.08544	7.906	7.76705	7.83871	7.91809	8.66675	8.18918	8.3378	8.9975	7.93373	7.79511	7.84074	7.91974	7.95437	8.87702	9.78075	9.16979	8.3129	7.95163	8.29639	7.86448
2	6280541		Rps19	0.0310758	4.43947e-06	0.000641027	2.0788	20085	12963510	ribosomal protein S19 (Rps19), mRNA.	An intracellular organelle, about 200 A in diameter, consisting of RNA and protein. It is the site of protein biosynthesis resulting from translation of messenger RNA (mRNA). It consists of two subunits, one large and one small, each containing only protein and RNA. Both the ribosome and its subunits are characterized by their sedimentation coefficients, expressed in Svedberg units (symbol: S). H…	The chemical reactions and pathways resulting in the formation of a protein. This is a ribosome-mediated process in which the information in messenger RNA (mRNA) is used to specify the sequence of amino acids in the protein [goid 6412] [evidence IEA]	Interacting selectively with any protein or protein complex (a complex of two or more proteins that may include other nonprotein molecules) [goid 5515] [evidence ISO]; The action of a molecule that contributes to the structural integrity of the ribosome [goid 3735] [evidence IEA]	1.1818	2.43344	0.527131	12.7306	13.242	13.2551	13.4088	13.2331	12.7537	12.1651	12.522	12.2774	12.2726	12.719	12.2214	12.4866	12.7741	12.2599	11.9632	11.8907	12.0898	12.2724	13.4522	13.8844	13.7266	12.1895	12.1029	12.3723	12.3064
1	3850092		Iyd	-0.030752	1.36184e-06	0.000289217	3.29669	70337	21312561	iodotyrosine deiodinase (Iyd), mRNA.	Any of the small, heterogeneous, artifactual, vesicular particles, 50-150 nm in diameter, that are formed when some eukaryotic cells are homogenized and that sediment on centrifugation at 100000 g [goid 5792] [evidence ISA]; Penetrating at least one phospholipid bilayer of a membrane. May also refer to the state of being buried in the bilayer with no exposure outside the bilayer. When used to des…	Any process specifically pertinent to the functioning of integrated living units: cells, tissues, organs, and organisms. A process is a collection of molecular events with a defined beginning and end [goid 8150] [evidence ND ]; The process of removal or addition of one or more electrons with or without the concomitant removal or addition of a proton or protons [goid 55114] [evidence IEA]	Catalysis of the reaction: iodide + H2O2 = iodine + 2 H2O [goid 4447] [evidence IDA]; Catalysis of the reaction: iodide + H2O2 = iodine + 2 H2O [goid 4447] [evidence ISA]; Catalysis of an oxidation-reduction (redox) reaction, a reversible chemical reaction in which the oxidation state of an atom or atoms within a molecule is altered. One substrate acts as a hydrogen or electron donor and becomes …	0.6016	0.4567	2.31232	10.411	10.5508	10.5907	10.2386	10.405	10.657	11.7681	11.9664	11.6744	11.556	10.9009	11.0264	11.0235	11.0815	11.6969	11.2384	11.7589	11.8197	11.2576	10.2851	9.89305	10.5555	11.0632	11.5408	11.1624	11.5447
3	4050040		Serpinc1	-0.030417	2.29354e-07	8.79657e-05	5.13922	11905	31559996	serine (or cysteine) peptidase inhibitor, clade C (antithrombin), member 1 (Serpinc1), mRNA.	The space external to the outermost structure of a cell. For cells without external protective or external encapsulating structures this refers to space outside of the plasma membrane. This term covers the host cell environment outside an intracellular parasite [goid 5576] [evidence IEA]	The sequential process by which the multiple coagulation factors of the blood interact, ultimately resulting in the formation of an insoluble fibrin clot; it may be divided into three stages: stage 1, the formation of intrinsic and extrinsic prothrombin converting principle; stage 2, the formation of thrombin; stage 3, the formation of stable fibrin polymers [goid 7596] [evidence IEA]	Interacting selectively with heparin, any member of a group of glycosaminoglycans found mainly as an intracellular component of mast cells and which consist predominantly of alternating alpha1-4-linked D-galactose and N-acetyl-D-glucosamine-6-sulfate residues [goid 8201] [evidence IEA]; Stops, prevents or reduces the activity of an endopeptidase, any enzyme that hydrolyzes nonterminal peptide bon…	0.793637	0.404116	1.29957	9.79918	9.9117	9.73434	10.3095	10.3888	10.0737	10.3303	10.3924	10.1856	10.2168	9.76482	10.2724	9.81594	9.93815	10.3182	11.0797	10.4204	10.3705	9.83823	8.93958	8.98591	9.19647	10.1384	10.2753	10.0317	10.3364
2	3170132		Obrgrp	0.0303831	9.64437e-06	0.00109177	1.28157	230514	31341323					1.32113	2.65586	0.568435	9.77588	9.22384	9.59942	9.51369	9.497	9.63182	8.77131	9.2129	8.86082	8.80509	9.38049	9.30997	9.23262	9.33415	8.80337	8.18134	8.53196	8.63594	9.15341	10.2055	10.2788	10.1517	9.23501	9.00242	9.44459	8.62064
2	6960553		Hsp90b1	0.0302727	6.03607e-07	0.000166718	4.13743	22027	6755862	heat shock protein 90, beta (Grp94), member 1 (Hsp90b1), mRNA.	Any constituent part of the plasma membrane, the membrane surrounding a cell that separates the cell from its external environment. It consists of a phospholipid bilayer and associated proteins [goid 44459] [evidence IDA]; The irregular network of unit membranes, visible only by electron microscopy, that occurs in the cytoplasm of many eukaryotic cells. The membranes form a complex meshwork of tu…	The process of assisting in the covalent and noncovalent assembly of single chain polypeptides or multisubunit complexes into the correct tertiary structure [goid 6457] [evidence IEA]; A change in state or activity of a cell or an organism (in terms of movement, secretion, enzyme production, gene expression, etc.) as a result of a disturbance in organismal or cellular homeostasis, usually, but no…	Interacting selectively with an unfolded protein [goid 51082] [evidence IEA]; Interacting selectively with a low density lipoprotein receptor [goid 50750] [evidence ISO]; Interacting selectively with calcium ions (Ca2+) [goid 5509] [evidence IEA]; Interacting selectively with ATP, adenosine 5'-triphosphate, a universally important coenzyme and enzyme regulator [goid 5524] [evidence IEA]; Interact…	1.94437	2.12195	0.72311	12.9622	13.3945	13.0708	13.0391	13.3078	13.4078	12.8916	12.67	12.7854	12.6532	13.615	13.6267	13.4393	14.1563	12.8564	12.6	12.6291	12.749	13.6978	14.1241	13.7379	13.6162	13.1788	13.1209	13.0563	12.5316
1	510286		Aldh6a1	-0.0301948	1.87261e-06	0.000361808	2.96805	104776	133892341	aldehyde dehydrogenase family 6, subfamily A1 (Aldh6a1), nuclear gene encoding mitochondrial protein, mRNA.	A semiautonomous, self replicating organelle that occurs in varying numbers, shapes, and sizes in the cytoplasm of virtually all eukaryotic cells. It is notably the site of tissue respiration [goid 5739] [evidence IDA]	The process of removal or addition of one or more electrons with or without the concomitant removal or addition of a proton or protons [goid 55114] [evidence IEA]; The chemical reactions and pathways involving valine, 2-amino-3-methylbutanoic acid [goid 6573] [evidence IEA]; The chemical reactions and pathways, including anabolism and catabolism, by which living organisms transform chemical subst…	Catalysis of an oxidation-reduction (redox) reaction, a reversible chemical reaction in which the oxidation state of an atom or atoms within a molecule is altered. One substrate acts as a hydrogen or electron donor and becomes oxidized, while the other acts as hydrogen or electron acceptor and becomes reduced [goid 16491] [evidence IEA]; Catalysis of the reaction: 2-methyl-3-oxopropanoate + CoA +…	0.688971	0.426197	3.0943	12.0307	11.9962	12.0802	11.4828	11.5658	11.9336	13.4685	13.5518	13.4783	13.3162	13.0134	12.958	12.8039	12.8896	13.4369	13.189	13.7506	13.6312	13.0794	12.0528	11.9075	12.0463	12.9888	13.0641	12.8489	13.601
1	4540273	Mito	Gcdh	-0.0299234	9.12366e-07	0.000211217	3.71037	270076	113680426	glutaryl-Coenzyme A dehydrogenase (Gcdh), nuclear gene encoding mitochondrial protein, transcript variant 2, mRNA.	A semiautonomous, self replicating organelle that occurs in varying numbers, shapes, and sizes in the cytoplasm of virtually all eukaryotic cells. It is notably the site of tissue respiration [goid 5739] [evidence IDA]; The inner, i.e. lumen-facing, lipid bilayer of the mitochondrial envelope. It is highly folded to form cristae [goid 5743] [evidence IDA]	The process of removal or addition of one or more electrons with or without the concomitant removal or addition of a proton or protons [goid 55114] [evidence IEA]; The chemical reactions and pathways, including anabolism and catabolism, by which living organisms transform chemical substances. Metabolic processes typically transform small molecules, but also include macromolecular processes such a…	Catalysis of an oxidation-reduction (redox) reaction, a reversible chemical reaction in which the oxidation state of an atom or atoms within a molecule is altered. One substrate acts as a hydrogen or electron donor and becomes oxidized, while the other acts as hydrogen or electron acceptor and becomes reduced [goid 16491] [evidence IEA]; Interacting selectively with FAD, flavin-adenine dinucleoti…	0.566094	0.515193	1.67007	12.6277	12.6438	12.9543	12.9154	12.6453	12.769	13.5366	13.8458	13.6291	13.4669	12.7318	13.081	12.7088	12.6732	13.4698	13.3801	13.3498	13.3152	13.2512	12.1742	11.8841	12.3781	12.9179	13.4873	12.9147	13.4601
3	1300082		Clcn2	-0.0298916	3.88486e-06	0.000583797	2.21613	12724	6753431	chloride channel 2 (Clcn2), mRNA.	Penetrating at least one phospholipid bilayer of a membrane. May also refer to the state of being buried in the bilayer with no exposure outside the bilayer. When used to describe a protein, indicates that all or part of the peptide sequence is embedded in the membrane [goid 16021] [evidence IEA]; Double layer of lipid molecules that encloses all cells, and, in eukaryotes, many organelles; may be…	The directed movement of substances (such as macromolecules, small molecules, ions) into, out of, within or between cells, or within a multicellular organism [goid 6810] [evidence IEA]; The directed movement of charged atoms or small charged molecules into, out of, within or between cells [goid 6811] [evidence IEA]; The directed movement of chloride into, out of, within or between cells [goid 682…	Interacting selectively with chloride ions (Cl-) [goid 31404] [evidence IEA]; Catalysis of facilitated diffusion of an ion (by an energy-independent process) by passage through a transmembrane aqueous pore or channel without evidence for a carrier-mediated mechanism [goid 5216] [evidence IEA]; Catalysis of the transmembrane transfer of an ion by a voltage-gated channel. An ion is an atom or group…	0.644583	0.453863	1.02606	9.16683	9.26757	9.3429	9.46874	9.18858	9.18333	9.33495	8.94702	9.51424	9.32339	8.78675	8.89924	8.62397	8.27539	9.21518	9.43808	9.51702	9.16433	8.82617	7.79819	7.89998	8.25159	8.75117	9.19609	8.61612	9.67897
1	6840382		Tsc22d3	-0.0298639	2.17828e-05	0.00185965	0.446766	14605	116517337	TSC22 domain family, member 3 (Tsc22d3), transcript variant 1, mRNA.		Any process that modulates the frequency, rate or extent of DNA-dependent transcription [goid 6355] [evidence IEA]; A change in state or activity of a cell or an organism (in terms of movement, secretion, enzyme production, gene expression, etc.) as a result of a stimulus indicating an increase or decrease in the concentration of solutes outside the organism or cell [goid 6970] [evidence IDA]; A …	The function of binding to a specific DNA sequence in order to modulate transcription. The transcription factor may or may not also interact selectively with a protein or macromolecular complex [goid 3700] [evidence IEA]	0.626702	0.458348	1.65245	11.8603	11.9956	11.2555	11.7515	10.6861	10.2177	11.7075	12.1165	11.8691	11.8416	11.4079	11.4213	11.0005	11.0085	12.5054	11.8906	11.817	12.4047	11.99	10.5166	10.4933	11.116	11.7882	11.3323	11.3986	12.1707
1	3990397	Mito	Nipsnap1	-0.02968	3.94316e-10	1.01327e-06	11.7646	18082	118130691	4-nitrophenylphosphatase domain and non-neuronal SNAP25-like protein homolog 1 (C. elegans) (Nipsnap1), mRNA.	A semiautonomous, self replicating organelle that occurs in varying numbers, shapes, and sizes in the cytoplasm of virtually all eukaryotic cells. It is notably the site of tissue respiration [goid 5739] [evidence IDA]; The inner, i.e. lumen-facing, lipid bilayer of the mitochondrial envelope. It is highly folded to form cristae [goid 5743] [evidence IDA]	Any process specifically pertinent to the functioning of integrated living units: cells, tissues, organs, and organisms. A process is a collection of molecular events with a defined beginning and end [goid 8150] [evidence ND ]	Elemental activities, such as catalysis or binding, describing the actions of a gene product at the molecular level. A given gene product may exhibit one or more molecular functions [goid 3674] [evidence ND ]	0.685892	0.477747	1.61265	12.7507	12.8366	12.7075	12.5985	12.7686	13.1299	13.5416	13.5891	13.432	13.5939	13.0131	13.0664	12.9294	12.9721	13.3299	13.3586	13.5473	13.5119	12.6516	12.1923	12.4235	12.2177	13.5597	13.2448	13.6305	13.5295
2	2190047	Mito	Hsp90ab1	0.0293083	1.79648e-05	0.0016255	0.643977	15516	118130847	heat shock protein 90kDa alpha (cytosolic), class B member 1 (Hsp90ab1), mRNA.	All of the contents of a cell excluding the plasma membrane and nucleus, but including other subcellular structures [goid 5737] [evidence IDA]; A semiautonomous, self replicating organelle that occurs in varying numbers, shapes, and sizes in the cytoplasm of virtually all eukaryotic cells. It is notably the site of tissue respiration [goid 5739] [evidence IDA]	A change in state or activity of a cell or an organism (in terms of movement, secretion, enzyme production, gene expression, etc.) as a result of a disturbance in organismal or cellular homeostasis, usually, but not necessarily, exogenous (e.g. temperature, humidity, ionizing radiation) [goid 6950] [evidence IEA]; The process of assisting in the covalent and noncovalent assembly of single chain p…	Interacting selectively with a nucleotide, any compound consisting of a nucleoside that is esterified with (ortho)phosphate or an oligophosphate at any hydroxyl group on the ribose or deoxyribose moiety [goid 166] [evidence IEA]; Interacting selectively with any protein or protein complex (a complex of two or more proteins that may include other nonprotein molecules) [goid 5515] [evidence IPI]; I…	1.68525	2.3219	0.467254	12.6942	12.6353	13.153	13.2682	13.0441	12.8922	12.0212	12.4675	11.7681	11.7292	12.6866	12.5917	12.889	12.8306	12.0971	11.3273	11.6794	11.7109	12.4696	13.2414	13.0659	12.8991	12.5612	12.1971	12.326	11.5828
4	2490682		Dpp7	0.0289561	3.60797e-06	0.000548604	2.29224	83768	31981424	dipeptidylpeptidase 7 (Dpp7), mRNA.	A cytoplasmic, membrane-bounded organelle that is found in most animal cells and that contains a variety of hydrolases, most of which have their maximal activities in the pH range 5-6. The contained enzymes display latency if properly isolated. About 40 different lysosomal hydrolases are known and lysosomes have a great variety of morphologies and functions [goid 5764] [evidence IEA]	The hydrolysis of a peptide bond or bonds within a protein [goid 6508] [evidence IEA]	Catalysis of the hydrolysis of N-terminal amino acid residues from in a polypeptide chain [goid 4177] [evidence IEA]; Catalysis of the hydrolysis of a peptide bond. A peptide bond is a covalent bond formed when the carbon atom from the carboxyl group of one amino acid shares electrons with the nitrogen atom from the amino group of a second amino acid [goid 8233] [evidence IEA]; Catalysis of the h…	1.35625	1.97459	1.34284	10.9566	11.0095	10.5569	10.8313	10.6491	11.018	10.8595	10.9985	11.2767	11.4332	11.5868	11.3392	11.6624	11.7379	11.2242	11.5224	11.3822	11.401	12.4106	12.2611	12.0432	12.7412	10.6565	11.538	11.0296	11.2933
4	4880138		Cd44	0.0288617	6.90556e-06	0.000861419	1.62457	12505	85540465	CD44 antigen (Cd44), transcript variant 2, mRNA.	Penetrating at least one phospholipid bilayer of a membrane. May also refer to the state of being buried in the bilayer with no exposure outside the bilayer. When used to describe a protein, indicates that all or part of the peptide sequence is embedded in the membrane [goid 16021] [evidence IEA]; Double layer of lipid molecules that encloses all cells, and, in eukaryotes, many organelles; may be…	Branching of the ureteric bud [goid 1658] [evidence IMP]; The attachment of a cell, either to another cell or to an underlying substrate such as the extracellular matrix, via cell adhesion molecules [goid 7155] [evidence IDA]; The series of events that restore integrity to damaged tissue during or following an inflammatory response [goid 2246] [evidence IMP]	Combining with an extracellular or intracellular messenger to initiate a change in cell activity [goid 4872] [evidence IEA]; Interacting selectively with hyaluronic acid, a polymer composed of repeating dimeric units of glucuronic acid and N-acetyl glucosamine [goid 5540] [evidence IMP]; Interacting selectively with hyaluronic acid, a polymer composed of repeating dimeric units of glucuronic acid…	1.12226	2.31798	0.889829	8.45202	8.14951	8.29444	8.76958	8.43073	8.47212	8.12124	8.53803	8.06601	8.23219	8.4413	8.48954	8.26012	8.43215	8.28095	8.15977	8.23404	8.44511	9.35543	9.42902	9.26374	9.92314	8.01989	8.53504	8.21844	8.21549
4	6200348		2310045A20Rik	0.02864	3.01629e-09	5.5364e-06	9.64205	231238	154689956	RIKEN cDNA 2310045A20 gene (2310045A20Rik), mRNA.	Penetrating at least one phospholipid bilayer of a membrane. May also refer to the state of being buried in the bilayer with no exposure outside the bilayer. When used to describe a protein, indicates that all or part of the peptide sequence is embedded in the membrane [goid 16021] [evidence IEA]; Double layer of lipid molecules that encloses all cells, and, in eukaryotes, many organelles; may be…		The selective, often stoichiometric, interaction of a molecule with one or more specific sites on another molecule [goid 5488] [evidence IEA]	1.40145	2.0657	0.805188	8.88574	8.0731	8.55173	8.23472	8.67161	8.63908	8.15746	7.99918	8.29567	8.34263	8.87944	8.2104	8.992	8.66077	8.02674	8.3381	8.23602	8.17801	8.86322	9.43904	9.51522	9.14789	8.12362	8.34453	8.53227	8.22332
1	1170537		5730472N09Rik	-0.0286261	8.36012e-09	9.765e-06	8.58	108958	31982182	RIKEN cDNA 5730472N09 gene (5730472N09Rik), mRNA.	Penetrating at least one phospholipid bilayer of a membrane. May also refer to the state of being buried in the bilayer with no exposure outside the bilayer. When used to describe a protein, indicates that all or part of the peptide sequence is embedded in the membrane [goid 16021] [evidence IEA]; Double layer of lipid molecules that encloses all cells, and, in eukaryotes, many organelles; may be…			0.645258	0.504872	1.81719	9.85977	10.0753	10.1873	10.2414	10.1701	9.9602	10.9873	10.6546	11.1235	11.0654	10.5013	10.3295	10.4859	9.98582	11.147	11.3019	10.6281	10.6446	10.2624	9.61465	9.86967	10.0309	10.9669	10.6713	10.8787	10.8403
2	2470193		Tmem208	0.0285118	1.37926e-05	0.00132744	0.914683	66320	13384905	transmembrane protein 208 (Tmem208), mRNA.	Penetrating at least one phospholipid bilayer of a membrane. May also refer to the state of being buried in the bilayer with no exposure outside the bilayer. When used to describe a protein, indicates that all or part of the peptide sequence is embedded in the membrane [goid 16021] [evidence IEA]; Double layer of lipid molecules that encloses all cells, and, in eukaryotes, many organelles; may be…			1.6904	2.12711	0.660116	10.854	10.892	11.0314	10.9199	10.9708	10.9815	10.198	11.1317	10.2159	10.0445	11.0403	10.9649	11.3849	11.2294	10.257	10.2005	10.2831	10.4083	11.1527	11.1028	11.425	11.824	10.6622	10.4542	10.7101	10.0494
4	7510154		Ets2	0.0283537	9.95146e-06	0.00111114	1.24941	23872	31542618	E26 avian leukemia oncogene 2, 3' domain (Ets2), mRNA.	A membrane-bounded organelle of eukaryotic cells in which chromosomes are housed and replicated. In most cells, the nucleus contains all of the cell's chromosomes except the organellar chromosomes, and is the site of RNA synthesis and processing. In some species, or in specialized cell types, RNA metabolism or DNA replication may be absent [goid 5634] [evidence IEA]	Any process that modulates the frequency, rate or extent of DNA-dependent transcription [goid 6355] [evidence IEA]	Interacting selectively with DNA (deoxyribonucleic acid) [goid 3677] [evidence IEA]; The function of binding to a specific DNA sequence in order to modulate transcription. The transcription factor may or may not also interact selectively with a protein or macromolecular complex [goid 3700] [evidence IEA]; Interacting selectively with DNA of a specific nucleotide composition, e.g. GC-rich DNA bind…	1.00016	2.39203	1.18621	10.3837	10.092	10.4106	10.6894	10.3958	9.967	10.6178	10.7302	10.6173	10.7911	10.6585	10.3992	10.7798	10.9199	10.4547	10.4373	10.4651	10.4419	11.2529	12.3836	11.5287	11.6669	10.3073	11.0799	10.4963	10.575
2	5130301		Klhdc2	0.0277757	8.6554e-07	0.000209829	3.76481	69554	21312319	kelch domain containing 2 (Klhdc2), mRNA.	A membrane-bounded organelle of eukaryotic cells in which chromosomes are housed and replicated. In most cells, the nucleus contains all of the cell's chromosomes except the organellar chromosomes, and is the site of RNA synthesis and processing. In some species, or in specialized cell types, RNA metabolism or DNA replication may be absent [goid 5634] [evidence IEA]		Interacting selectively with any protein or protein complex (a complex of two or more proteins that may include other nonprotein molecules) [goid 5515] [evidence IPI]	1.69904	1.98611	0.586052	11.6751	11.558	11.4714	11.1688	11.41	11.7663	10.7706	10.8026	10.7369	10.7204	11.6132	11.323	11.5223	11.6307	10.6707	10.6065	10.7704	10.8211	10.9928	11.7877	12.2401	11.8079	11.2364	10.9812	11.2516	10.5656
1	2760343		Robo1	-0.0276426	1.32805e-06	0.00028569	3.32263	19876	122114643	roundabout homolog 1 (Drosophila) (Robo1), mRNA.	Penetrating at least one phospholipid bilayer of a membrane. May also refer to the state of being buried in the bilayer with no exposure outside the bilayer. When used to describe a protein, indicates that all or part of the peptide sequence is embedded in the membrane [goid 16021] [evidence IEA]; Double layer of lipid molecules that encloses all cells, and, in eukaryotes, many organelles; may be…	The process whereby relatively unspecialized cells, e.g. embryonic or regenerative cells, acquire specialized structural and/or functional features that characterize the cells, tissues, or organs of the mature organism or some other relatively stable phase of the organism's life history. Differentiation includes the processes involved in commitment of a cell to a specific fate [goid 30154] [evide…	Interacting selectively with a nonidentical protein to form a heterodimer [goid 46982] [evidence IPI]; Combining with an extracellular or intracellular messenger to initiate a change in cell activity [goid 4872] [evidence IEA]; Interacting selectively with any protein or protein complex (a complex of two or more proteins that may include other nonprotein molecules) [goid 5515] [evidence IPI]	0.754421	0.463578	2.1538	8.33686	8.15334	8.21489	8.59943	8.72628	8.43189	9.56639	9.12719	9.352	9.607	9.20895	9.22868	8.84858	8.74014	9.52526	9.66581	9.86946	9.42557	8.31005	8.6998	8.72254	8.31725	9.78749	9.20132	9.85287	9.65043
3	540452	Mito	Mmab	-0.0276334	3.96655e-08	2.96415e-05	6.96032	77697	40254151	methylmalonic aciduria (cobalamin deficiency) type B homolog (human) (Mmab), mRNA.	A semiautonomous, self replicating organelle that occurs in varying numbers, shapes, and sizes in the cytoplasm of virtually all eukaryotic cells. It is notably the site of tissue respiration [goid 5739] [evidence IEA]; The part of a cell or its extracellular environment in which a gene product is located. A gene product may be located in one or more parts of a cell and its location may be as spe…	The chemical reactions and pathways resulting in the formation of cobalamin (vitamin B12), a water-soluble vitamin characterized by possession of a corrin nucleus containing a cobalt atom [goid 9236] [evidence IEA]; Any process specifically pertinent to the functioning of integrated living units: cells, tissues, organs, and organisms. A process is a collection of molecular events with a defined b…	Catalysis of the transfer of a group, e.g. a methyl group, glycosyl group, acyl group, phosphorus-containing, or other groups, from one compound (generally regarded as the donor) to another compound (generally regarded as the acceptor). Transferase is the systematic name for any enzyme of EC class 2 [goid 16740] [evidence IEA]; Catalysis of the reaction: ATP + cob(I)alamin + H2O = phosphate + dip…	0.747722	0.467731	0.95262	9.04077	9.17907	8.73923	9.36344	9.50315	9.43621	9.11298	8.82753	9.27653	9.13498	8.49977	9.12706	8.72621	8.32127	9.01567	9.14825	9.45471	9.15165	8.24766	7.99909	8.04049	8.09804	9.02208	8.75462	9.25879	9.16121
3	3400703	Mito	Macrod1	-0.0273881	1.75946e-05	0.001609	0.665293	107227	141803412	MACRO domain containing 1 (Macrod1), mRNA.	A semiautonomous, self replicating organelle that occurs in varying numbers, shapes, and sizes in the cytoplasm of virtually all eukaryotic cells. It is notably the site of tissue respiration [goid 5739] [evidence IDA]			0.949871	0.496032	0.63765	10.2236	10.1257	10.1924	9.82389	9.64839	9.88754	9.50349	9.49199	9.39557	9.13197	9.22891	9.60929	9.05323	9.3348	9.51863	8.80661	9.32483	9.50229	8.54407	8.04402	8.05329	8.46501	9.79056	9.16715	9.75889	9.14149
3	5870687		Slc29a1	-0.0273417	2.0467e-05	0.00178285	0.510511	63959	12584967	solute carrier family 29 (nucleoside transporters), member 1 (Slc29a1), mRNA.	Penetrating at least one phospholipid bilayer of a membrane. May also refer to the state of being buried in the bilayer with no exposure outside the bilayer. When used to describe a protein, indicates that all or part of the peptide sequence is embedded in the membrane [goid 16021] [evidence IEA]; Double layer of lipid molecules that encloses all cells, and, in eukaryotes, many organelles; may be…	The directed movement of substances (such as macromolecules, small molecules, ions) into, out of, within or between cells, or within a multicellular organism [goid 6810] [evidence IEA]; The directed movement of a nucleoside, a nucleobase linked to either beta-D-ribofuranose (ribonucleoside) or 2-deoxy-beta-D-ribofuranose, (a deoxyribonucleotide), into, out of, within or between cells [goid 15858]…	Catalysis of the transfer of a nucleoside, a nucleobase linked to either beta-D-ribofuranose (ribonucleoside) or 2-deoxy-beta-D-ribofuranose, (a deoxyribonucleotide) from one side of a membrane to the other [goid 5337] [evidence IDA]	0.62879	0.464527	1.02875	11.4335	11.3169	11.214	11.5546	11.4677	11.3946	11.4006	11.1138	11.1815	11.3713	10.5068	10.9574	10.5515	10.3742	11.4017	11.8183	11.588	11.627	11.3085	10.0838	10.1743	10.4436	11.035	10.8347	11.06	11.5859
1	7380743		Hao3	-0.0273161	1.77627e-05	0.00161689	0.655555	56185	142364954	hydroxyacid oxidase (glycolate oxidase) 3 (Hao3), mRNA.	A small, membrane-bounded organelle that uses dioxygen (O2) to oxidize organic molecules; contains some enzymes that produce and others that degrade hydrogen peroxide (H2O2) [goid 5777] [evidence TAS]	The process of removal or addition of one or more electrons with or without the concomitant removal or addition of a proton or protons [goid 55114] [evidence IEA]; The chemical reactions and pathways involving fatty acids, aliphatic monocarboxylic acids liberated from naturally occurring fats and oils by hydrolysis [goid 6631] [evidence TAS]; The chemical reactions and pathways, including anaboli…	Catalysis of the reaction: (S)-2-hydroxy-acid + O2 = 2-oxo acid + H2O2 [goid 3973] [evidence TAS]; Catalysis of an oxidation-reduction (redox) reaction, a reversible chemical reaction in which the oxidation state of an atom or atoms within a molecule is altered. One substrate acts as a hydrogen or electron donor and becomes oxidized, while the other acts as hydrogen or electron acceptor and becom…	0.568988	0.502086	1.87846	7.90556	7.82469	7.82532	7.56736	7.74534	7.60698	8.93543	8.27006	8.71633	8.73491	7.88317	8.0124	7.67687	7.83018	8.66536	8.39406	9.16122	8.36604	7.67542	7.58126	7.73288	7.62115	8.43574	8.59624	8.25546	9.12357
1	4830576		Hyi	-0.027208	2.27359e-05	0.00189688	0.402966	68180	55742867	hydroxypyruvate isomerase homolog (E. coli) (Hyi), mRNA.			Catalysis of the geometric or structural changes within one molecule. Isomerase is the systematic name for any enzyme of EC class 5 [goid 16853] [evidence IEA]; Catalysis of the reaction: hydroxypyruvate = 2-hydroxy-3-oxopropanoate [goid 8903] [evidence IEA]	0.704248	0.495461	1.6668	11.4841	10.8716	11.1056	10.8571	10.5067	11.0259	11.6326	11.3908	11.6839	11.7579	11.1759	11.4084	11.0907	10.7667	11.5254	11.9219	11.9502	11.8353	11.8162	10.2883	10.1619	10.9138	11.3132	11.7371	11.4014	11.7851
4	540138		1500012F01Rik	0.0271045	3.5898e-06	0.000548604	2.29744	68949	124487304	RIKEN cDNA 1500012F01 gene (1500012F01Rik), mRNA.				1.28756	2.32038	0.774614	10.0156	9.46611	9.39607	8.79116	8.66408	9.24977	8.98898	8.78752	9.03555	9.09995	9.59317	9.04481	9.54368	9.1889	8.62716	8.85874	8.93259	8.83233	9.76986	10.0659	9.75263	10.5199	8.9652	9.11645	9.56555	8.94424
1	2510674		Baat	-0.0270098	1.57405e-05	0.00146023	0.779327	12012	110225338	bile acid-Coenzyme A: amino acid N-acyltransferase (Baat), mRNA.	All of the contents of a cell excluding the plasma membrane and nucleus, but including other subcellular structures [goid 5737] [evidence IEA]; A small, membrane-bounded organelle that uses dioxygen (O2) to oxidize organic molecules; contains some enzymes that produce and others that degrade hydrogen peroxide (H2O2) [goid 5777] [evidence IEA]; The part of a cell or its extracellular environment i…	The chemical reactions and pathways involving fatty acids, aliphatic monocarboxylic acids liberated from naturally occurring fats and oils by hydrolysis [goid 6631] [evidence IEA]; The chemical reactions and pathways involving lipids, compounds soluble in an organic solvent but not, or sparingly, in an aqueous solvent. Includes fatty acids; neutral fats, other fatty-acid esters, and soaps; long-c…	Catalysis of the hydrolysis of various bonds, e.g. C-O, C-N, C-C, phosphoric anhydride bonds, etc. Hydrolase is the systematic name for any enzyme of EC class 3 [goid 16787] [evidence IEA]; Catalysis of the transfer of a group, e.g. a methyl group, glycosyl group, acyl group, phosphorus-containing, or other groups, from one compound (generally regarded as the donor) to another compound (generally…	0.601915	0.484377	2.71575	11.494	11.81	11.8975	11.3554	11.3665	11.6228	12.8853	13.3509	12.7834	12.9023	12.1841	12.3451	12.2445	12.2187	12.8066	13.047	13.2611	13.2224	12.8833	11.7774	11.5371	11.956	12.3374	12.7828	12.4937	12.8878
1	2650372		Tcea3	-0.026754	2.59309e-06	0.000444231	2.63245	21401	32189437	transcription elongation factor A (SII), 3 (Tcea3), mRNA.	A membrane-bounded organelle of eukaryotic cells in which chromosomes are housed and replicated. In most cells, the nucleus contains all of the cell's chromosomes except the organellar chromosomes, and is the site of RNA synthesis and processing. In some species, or in specialized cell types, RNA metabolism or DNA replication may be absent [goid 5634] [evidence IEA]	Any process that modulates the frequency, rate or extent of DNA-dependent transcription [goid 6355] [evidence IEA]; The synthesis of either RNA on a template of DNA or DNA on a template of RNA [goid 6350] [evidence IEA]; The extension of an RNA molecule after transcription initiation by the addition of ribonucleotides catalyzed by an RNA polymerase [goid 6354] [evidence IEA]; Any process that mod…	Interacting selectively with zinc (Zn) ions [goid 8270] [evidence IEA]; Interacting selectively with DNA (deoxyribonucleic acid) [goid 3677] [evidence IEA]; Functions in chain elongation during polypeptide synthesis at the ribosome [goid 3746] [evidence IEA]; Interacting selectively with any metal ion [goid 46872] [evidence IEA]; Any activity that modulates the rate of transcription elongation, t…	0.622897	0.498535	1.428	9.82446	10.1913	9.96175	9.95217	9.9369	9.88773	10.5422	10.5024	10.5626	10.5265	9.75376	9.93707	9.97179	9.73937	10.4114	10.0923	10.5426	10.6044	9.82994	9.51945	8.98616	9.29817	9.99705	10.1291	9.73262	10.6596
3	840309	Mito	Cyb5r3	-0.0264772	4.67873e-07	0.000136663	4.40279	109754	31981358	cytochrome b5 reductase 3 (Cyb5r3), mRNA.	All of the contents of a cell excluding the plasma membrane and nucleus, but including other subcellular structures [goid 5737] [evidence IEA]; The irregular network of unit membranes, visible only by electron microscopy, that occurs in the cytoplasm of many eukaryotic cells. The membranes form a complex meshwork of tubular channels, which are often expanded into slitlike cavities called cisterna…	The chemical reactions and pathways resulting in the formation of sterols, steroids with one or more hydroxyl groups and a hydrocarbon side-chain in the molecule [goid 16126] [evidence IEA]; The chemical reactions and pathways resulting in the formation of cholesterol, cholest-5-en-3 beta-ol, the principal sterol of vertebrates and the precursor of many steroids, including bile acids and steroid …	Catalysis of an oxidation-reduction (redox) reaction, a reversible chemical reaction in which the oxidation state of an atom or atoms within a molecule is altered. One substrate acts as a hydrogen or electron donor and becomes oxidized, while the other acts as hydrogen or electron acceptor and becomes reduced [goid 16491] [evidence IEA]; Any molecular entity that serves as an electron acceptor an…	0.60249	0.561085	1.04362	11.2197	11.1815	10.9896	11.2315	11.0147	11.0532	11.2944	11.1091	11.3429	11.3733	10.53	10.7838	10.5411	10.3408	11.305	10.8442	11.1326	11.0115	10.2556	10.343	10.2879	10.0719	11.1226	11.0856	11.2601	11.3042
2	2470598		LOC218963	0.0263955	1.10341e-05	0.00115732	1.14346	218963	84872148	ubiquitin pseudogene (LOC218963), non-coding RNA.				1.55438	2.23735	0.773848	14.1184	13.9313	14.0235	14.0138	13.9733	14.1057	13.8164	13.8918	13.8835	13.7	14.3862	14.3723	14.5347	14.5439	13.8131	13.419	13.3841	13.3543	14.2161	15.0995	14.7327	14.5695	14.1472	14.1693	14.3054	13.4973
4	780019		Ankrd56	0.0263679	5.83788e-06	0.00075008	1.79718	78088	31341488	ankyrin repeat domain 56 (Ankrd56), mRNA.				1.36655	1.97965	0.819736	7.84842	7.96645	8.43418	8.08757	8.59165	8.45538	7.98752	7.94871	7.83765	7.86914	8.30798	8.14748	8.29261	8.69711	7.95024	7.9627	7.96273	8.03203	8.05787	9.00808	9.25061	9.5321	8.41575	8.1147	8.27557	7.94778
4	4210196		Ednrb	0.0263105	4.6764e-06	0.000656664	2.02531	13618	141802494	endothelin receptor type B (Ednrb), mRNA.	Penetrating at least one phospholipid bilayer of a membrane. May also refer to the state of being buried in the bilayer with no exposure outside the bilayer. When used to describe a protein, indicates that all or part of the peptide sequence is embedded in the membrane [goid 16021] [evidence IEA]; Double layer of lipid molecules that encloses all cells, and, in eukaryotes, many organelles; may be…	The cascade of processes by which a signal interacts with a receptor, causing a change in the level or activity of a second messenger or other downstream target, and ultimately effecting a change in the functioning of the cell [goid 7165] [evidence IEA]; The process whereby a relatively unspecialized cell acquires specialized features of a melanocyte [goid 30318] [evidence IDA]; The process that …	A receptor that binds an extracellular ligand and transmits the signal to a heterotrimeric G-protein complex. These receptors are characteristically seven-transmembrane receptors and are made up of hetero- or homodimers [goid 4930] [evidence IEA]; Combining with an extracellular or intracellular messenger to initiate a change in cell activity [goid 4872] [evidence IEA]; Combining with endothelin …	1.10337	2.16406	0.984697	10.5807	10.679	10.0778	10.3145	10.0172	9.96823	10.2467	10.3015	10.2738	10.4771	10.2559	10.5717	10.6585	10.3807	10.1323	10.0567	10.3982	10.1187	10.5355	11.605	11.725	11.2953	10.2491	10.8776	10.4104	10.3362
3	4590497		Cstf3	-0.0261149	2.0598e-06	0.000386356	2.86979	228410	82617609	cleavage stimulation factor, 3' pre-RNA, subunit 3 (Cstf3), transcript variant 2, mRNA.	A membrane-bounded organelle of eukaryotic cells in which chromosomes are housed and replicated. In most cells, the nucleus contains all of the cell's chromosomes except the organellar chromosomes, and is the site of RNA synthesis and processing. In some species, or in specialized cell types, RNA metabolism or DNA replication may be absent [goid 5634] [evidence IEA]; The living contents of a cell…	Any process involved in the conversion of a primary mRNA transcript into one or more mature mRNA(s) prior to translation into polypeptide [goid 6397] [evidence IEA]; Any process involved in the conversion of one or more primary RNA transcripts into one or more mature RNA molecules [goid 6396] [evidence IEA]; Any process specifically pertinent to the functioning of integrated living units: cells, …	Elemental activities, such as catalysis or binding, describing the actions of a gene product at the molecular level. A given gene product may exhibit one or more molecular functions [goid 3674] [evidence ND ]	0.826903	0.479608	1.12199	9.33001	9.44667	9.08759	9.8017	9.86162	9.7902	9.54953	9.11139	9.92887	9.66387	9.30102	9.50792	9.17966	9.16821	9.71918	10.1015	9.83938	9.83842	9.02898	8.77891	8.90505	8.54527	10.2602	9.54905	9.99535	9.40991
1	2320377		Tpmt	-0.026112	4.32328e-06	0.000631224	2.10609	22017	7949153	thiopurine methyltransferase (Tpmt), mRNA.	All of the contents of a cell excluding the plasma membrane and nucleus, but including other subcellular structures [goid 5737] [evidence IEA]	The chemical reactions and pathways, including anabolism and catabolism, by which living organisms transform chemical substances. Metabolic processes typically transform small molecules, but also include macromolecular processes such as DNA repair and replication, and protein synthesis and degradation [goid 8152] [evidence IEA]	Catalysis of the transfer of a methyl group to an acceptor molecule [goid 8168] [evidence IEA]; Catalysis of the transfer of a group, e.g. a methyl group, glycosyl group, acyl group, phosphorus-containing, or other groups, from one compound (generally regarded as the donor) to another compound (generally regarded as the acceptor). Transferase is the systematic name for any enzyme of EC class 2 [g…	0.53887	0.495763	2.15384	7.83165	7.83158	7.83084	7.77731	7.82359	7.82739	9.09035	8.74159	9.04296	8.84955	8.01905	8.14228	8.01545	7.97971	9.1499	8.51312	8.99757	9.0334	7.96462	7.98723	7.79547	7.89756	8.35673	8.5072	8.21769	8.8259
2	5910397		Srd5a3	0.0260101	3.07214e-05	0.00239549	0.0953036	57357	27881426	steroid 5 alpha-reductase 3 (Srd5a3), mRNA.	The irregular network of unit membranes, visible only by electron microscopy, that occurs in the cytoplasm of many eukaryotic cells. The membranes form a complex meshwork of tubular channels, which are often expanded into slitlike cavities called cisternae. The ER takes two forms, rough (or granular), with ribosomes adhering to the outer surface, and smooth (with no ribosomes attached) [goid 5783…	The process of removal or addition of one or more electrons with or without the concomitant removal or addition of a proton or protons [goid 55114] [evidence IEA]; The chemical reactions and pathways involving lipids, compounds soluble in an organic solvent but not, or sparingly, in an aqueous solvent. Includes fatty acids; neutral fats, other fatty-acid esters, and soaps; long-chain (fatty) alco…	Catalysis of an oxidation-reduction (redox) reaction, a reversible chemical reaction in which the oxidation state of an atom or atoms within a molecule is altered. One substrate acts as a hydrogen or electron donor and becomes oxidized, while the other acts as hydrogen or electron acceptor and becomes reduced [goid 16491] [evidence IEA]; Catalysis of an oxidation-reduction (redox) reaction in whi…	1.63909	1.99157	0.588703	9.48523	9.17	9.46025	9.46097	9.40469	9.51224	8.6899	8.89862	8.76777	8.59888	9.55853	9.07162	9.53627	9.64034	8.89688	8.12647	8.47774	8.75315	8.83342	9.76091	9.99056	9.64498	9.09108	8.78613	9.39287	8.68131
1	2470367		D730039F16Rik	-0.0258418	1.16559e-05	0.00119153	1.08724	77996	58037514	RIKEN cDNA D730039F16 gene (D730039F16Rik), mRNA.				0.537325	0.516537	2.18129	8.82328	8.88187	9.00327	9.00527	9.36526	9.38578	9.8168	10.2039	10.2041	10.2125	9.30467	9.40032	9.24507	8.90269	10.1544	10.1603	10.458	10.4111	9.54407	9.20522	8.91871	9.70358	9.79671	9.68767	9.61596	10.0756
4	5340246		Rpl13a	0.0257897	2.28095e-05	0.00189688	0.399661	22121	32129296	ribosomal protein L13a (Rpl13a), mRNA.	An intracellular organelle, about 200 A in diameter, consisting of RNA and protein. It is the site of protein biosynthesis resulting from translation of messenger RNA (mRNA). It consists of two subunits, one large and one small, each containing only protein and RNA. Both the ribosome and its subunits are characterized by their sedimentation coefficients, expressed in Svedberg units (symbol: S). H…	The chemical reactions and pathways resulting in the formation of a protein. This is a ribosome-mediated process in which the information in messenger RNA (mRNA) is used to specify the sequence of amino acids in the protein [goid 6412] [evidence IEA]; Any process specifically pertinent to the functioning of integrated living units: cells, tissues, organs, and organisms. A process is a collection …	The action of a molecule that contributes to the structural integrity of the ribosome [goid 3735] [evidence IEA]; Elemental activities, such as catalysis or binding, describing the actions of a gene product at the molecular level. A given gene product may exhibit one or more molecular functions [goid 3674] [evidence ND ]	0.96436	1.99797	0.946164	9.35746	9.36589	9.54765	9.954	9.32904	9.30649	9.36002	9.55924	9.30467	9.34553	9.22039	9.31528	9.39373	9.43064	9.38965	9.28566	9.33228	9.59828	10.1025	10.7437	10.3829	10.3709	8.83192	9.45413	8.92029	9.4245
1	2490368		Plscr2	-0.0257565	7.11126e-06	0.000882793	1.59442	18828	31982114	phospholipid scramblase 2 (Plscr2), mRNA.	Penetrating at least one phospholipid bilayer of a membrane. May also refer to the state of being buried in the bilayer with no exposure outside the bilayer. When used to describe a protein, indicates that all or part of the peptide sequence is embedded in the membrane [goid 16021] [evidence IEA]; Double layer of lipid molecules that encloses all cells, and, in eukaryotes, many organelles; may be…		Interacting selectively with calcium ions (Ca2+) [goid 5509] [evidence IEA]; Interacting selectively with a SH3 domain (Src homology 3) of a protein, small protein modules containing approximately 50 amino acid residues found in a great variety of intracellular or membrane-associated proteins [goid 17124] [evidence IEA]; Interacting selectively with any protein or protein complex (a complex of tw…	0.701936	0.454792	2.38608	8.38097	8.07576	8.0046	7.89689	7.91769	8.18729	9.54443	8.55591	9.49685	9.32623	8.66536	8.70985	8.87677	8.62908	9.51121	9.49026	9.47571	9.25414	8.32274	8.63813	8.17137	8.0522	9.15493	9.18337	8.84689	9.12275
1	5890010	Mito	Ndufs8	-0.0257249	1.19794e-05	0.00121674	1.05916	225887	142364966	NADH dehydrogenase (ubiquinone) Fe-S protein 8 (Ndufs8), mRNA.	The protein complexes that form the mitochondrial electron transport system (the respiratory chain), associated with the inner mitochondrial membrane. Complexes I, III and IV can transport protons if embedded in an oriented membrane, such as an intact mitochondrial inner membrane [goid 5746] [evidence IEA]; A semiautonomous, self replicating organelle that occurs in varying numbers, shapes, and s…	The directed movement of substances (such as macromolecules, small molecules, ions) into, out of, within or between cells, or within a multicellular organism [goid 6810] [evidence IEA]; A process whereby a series of electron carriers operate together to transfer electrons from donors to any of several different terminal electron acceptors to generate a transmembrane electrochemical gradient [goid…	Interacting selectively with a 4 iron, 4 sulfur (4Fe-4S) cluster; this cluster consists of four iron atoms, with the inorganic sulfur atoms found between the irons and acting as bridging ligands [goid 51539] [evidence IEA]; Interacting selectively with an iron-sulfur cluster, a combination of iron and sulfur atoms [goid 51536] [evidence IEA]; Interacting selectively with iron (Fe) ions [goid 5506…	0.62219	0.506929	1.46563	11.7945	11.8249	11.5696	12.4893	11.8348	11.7224	12.5402	12.031	12.5424	12.5827	11.5982	12.1429	11.5869	11.63	12.5336	12.5596	12.332	12.2713	11.7417	11.4354	11.4331	11.1657	11.847	12.3006	11.822	12.7855
3	3850187		2210418O10Rik	-0.0256906	2.45662e-07	9.2835e-05	5.06804	76958	124430571	RIKEN cDNA 2210418O10 gene (2210418O10Rik), transcript variant 1, mRNA.			Interacting selectively with any metal ion [goid 46872] [evidence IEA]; Interacting selectively with zinc (Zn) ions [goid 8270] [evidence IEA]; Interacting selectively with DNA (deoxyribonucleic acid) [goid 3677] [evidence IEA]	0.615297	0.52634	1.31987	10.3115	10.6691	10.4479	10.3202	10.0535	10.2667	10.9899	10.8905	10.779	10.5068	10.0239	10.1973	10.0835	10.059	10.8318	10.4358	10.7684	10.7595	9.84686	10.0633	9.68224	9.49927	10.9304	10.315	10.2707	10.4927
3	3780601		C8g	-0.0256632	2.9393e-06	0.00048109	2.50333	69379	58037158	complement component 8, gamma polypeptide (C8g), mRNA.	The space external to the outermost structure of a cell. For cells without external protective or external encapsulating structures this refers to space outside of the plasma membrane. This term covers the host cell environment outside an intracellular parasite [goid 5576] [evidence IEA]; A protein complex produced by sequentially activated components of the complement cascade inserted into a tar…	The rupture of cell membranes and the loss of cytoplasm [goid 19835] [evidence IEA]; Innate immune responses are defense responses mediated by germline encoded components that directly recognize components of potential pathogens [goid 45087] [evidence IEA]; Any process involved in the activation of any of the steps of the alternative pathway of the complement cascade which allows for the direct k…	Interacting selectively with retinol, vitamin A1, 2,6,6-trimethyl-1-(9'-hydroxy-3',7'-dimethylnona-1',3',5',7'-tetraenyl)cyclohex-1-ene, one of the three components that makes up vitamin A. Retinol is an intermediate in the vision cycle and it also plays a role in growth and differentiation [goid 19841] [evidence IEA]; Enables the directed movement of substances (such as macromolecules, small mol…	0.855155	0.52155	1.03946	13.8575	14.0977	14.0529	14.3294	14.1199	14.0748	14.2186	14.2631	14.2422	14.1294	13.9002	14.3011	14.0524	13.6967	13.9685	14.0556	14.1028	14.1761	13.5499	12.5385	12.8922	13.566	14.1467	13.9594	14.0292	14.1078
4	1980128		Prcp	0.0254092	6.09859e-07	0.000166718	4.12677	72461	141802793	prolylcarboxypeptidase (angiotensinase C) (Prcp), mRNA.	A cytoplasmic, membrane-bounded organelle that is found in most animal cells and that contains a variety of hydrolases, most of which have their maximal activities in the pH range 5-6. The contained enzymes display latency if properly isolated. About 40 different lysosomal hydrolases are known and lysosomes have a great variety of morphologies and functions [goid 5764] [evidence IEA]	The hydrolysis of a peptide bond or bonds within a protein [goid 6508] [evidence IEA]	Catalysis of the hydrolysis of various bonds, e.g. C-O, C-N, C-C, phosphoric anhydride bonds, etc. Hydrolase is the systematic name for any enzyme of EC class 3 [goid 16787] [evidence IEA]; Catalysis of the hydrolysis of a peptide bond. A peptide bond is a covalent bond formed when the carbon atom from the carboxyl group of one amino acid shares electrons with the nitrogen atom from the amino gro…	1.21157	1.97761	1.05433	8.84586	9.11955	8.86075	8.9163	8.9009	9.03937	8.88933	9.12648	9.00124	9.0398	9.12474	9.17697	9.30451	9.55815	8.96941	8.95269	9.051	9.15766	9.75178	10.3967	9.73411	10.1832	8.86148	9.42927	8.96942	8.83964
1	2370608		Ankrd40	-0.025301	1.09531e-05	0.00115556	1.15102	71452	125656160	ankyrin repeat domain 40 (Ankrd40), transcript variant 1, mRNA.	The part of a cell or its extracellular environment in which a gene product is located. A gene product may be located in one or more parts of a cell and its location may be as specific as a particular macromolecular complex, that is, a stable, persistent association of macromolecules that function together [goid 5575] [evidence ND ]	Any process specifically pertinent to the functioning of integrated living units: cells, tissues, organs, and organisms. A process is a collection of molecular events with a defined beginning and end [goid 8150] [evidence ND ]	Elemental activities, such as catalysis or binding, describing the actions of a gene product at the molecular level. A given gene product may exhibit one or more molecular functions [goid 3674] [evidence ND ]	0.504224	0.55958	1.63554	8.82523	9.05725	8.94505	9.39131	9.20874	9.1737	9.66241	10.0406	9.86443	9.80793	8.80016	9.01147	8.82534	8.78689	9.94128	9.50309	9.68838	9.97172	8.96035	8.97662	8.94779	8.86937	9.29471	9.70997	9.35026	10.0336
4	4890022		Ttc3	0.0252684	1.03143e-05	0.00100362	1.9444	22129	6678452	tetratricopeptide repeat domain 3 (Ttc3), mRNA.			Interacting selectively with any metal ion [goid 46872] [evidence IEA]; Interacting selectively with zinc (Zn) ions [goid 8270] [evidence IEA]	1.29688	2.09611	0.745105	10.1919	9.58825	10.1175	9.839	9.75033	9.76962	9.33621	9.51936	9.48654	9.51982	9.9772	9.65849	9.74604	9.98037	9.29427	9.34951	9.59126	9.51595	10.2438	10.3095	10.4484	11.0202	9.5913	9.78495	10.004	9.33991
3	5870176		Fahd2a	-0.0249947	1.77158e-09	3.50186e-06	10.1969	68126	29366813	fumarylacetoacetate hydrolase domain containing 2A (Fahd2a), mRNA.		The chemical reactions and pathways, including anabolism and catabolism, by which living organisms transform chemical substances. Metabolic processes typically transform small molecules, but also include macromolecular processes such as DNA repair and replication, and protein synthesis and degradation [goid 8152] [evidence IEA]	Catalysis of the hydrolysis of various bonds, e.g. C-O, C-N, C-C, phosphoric anhydride bonds, etc. Hydrolase is the systematic name for any enzyme of EC class 3 [goid 16787] [evidence IEA]; Interacting selectively with magnesium (Mg) ions [goid 287] [evidence IEA]; Interacting selectively with calcium ions (Ca2+) [goid 5509] [evidence IEA]; Interacting selectively with any metal ion [goid 46872] …	0.739793	0.576592	1.1811	9.88438	9.65519	9.62768	9.65828	9.58967	9.59447	9.79988	9.96382	10.0976	9.93837	9.63796	9.78071	9.39283	9.2489	9.86698	9.84307	9.90365	9.8539	9.57283	8.78227	8.61024	9.32476	9.9036	9.92756	9.94202	9.86083
3	4490358		Bloc1s1	-0.0249517	2.24619e-05	0.00189247	0.415365	14533	31980696	biogenesis of lysosome-related organelles complex-1, subunit 1 (Bloc1s1), mRNA.	That part of the cytoplasm that does not contain membranous or particulate subcellular components [goid 5829] [evidence IDA]	Any process specifically pertinent to the functioning of integrated living units: cells, tissues, organs, and organisms. A process is a collection of molecular events with a defined beginning and end [goid 8150] [evidence ND ]	Interacting selectively with any protein or protein complex (a complex of two or more proteins that may include other nonprotein molecules) [goid 5515] [evidence IPI]	0.580711	0.524634	1.20123	10.4384	10.5407	10.5239	11.0782	10.7188	10.6048	11.0012	10.6419	10.8636	11.0645	10.0847	10.5096	9.97728	9.86309	10.9416	10.797	11.0137	10.999	10.1835	10.0158	10.031	9.79859	10.233	10.8445	10.5028	11.3005
2	6980274		Hmga1	0.0248874	2.12773e-06	0.000395405	2.83634	15361	86198322	high mobility group AT-hook 1 (Hmga1), transcript variant 1, mRNA.	A membrane-bounded organelle of eukaryotic cells in which chromosomes are housed and replicated. In most cells, the nucleus contains all of the cell's chromosomes except the organellar chromosomes, and is the site of RNA synthesis and processing. In some species, or in specialized cell types, RNA metabolism or DNA replication may be absent [goid 5634] [evidence IEA]; A structure composed of a ver…	The synthesis of either RNA on a template of DNA or DNA on a template of RNA [goid 6350] [evidence IEA]; The process of formation of spermatozoa, including spermatocytogenesis and spermiogenesis [goid 7283] [evidence IMP]; The series of molecular signals generated as a consequence of a transmembrane receptor tyrosine kinase binding to its physiological ligand [goid 7169] [evidence NAS]; Any proce…	Interacting selectively with DNA (deoxyribonucleic acid) [goid 3677] [evidence IEA]	1.59354	1.8583	0.659599	8.88277	8.62999	8.66408	8.16266	8.40986	8.56591	8.04397	7.97726	8.03709	7.98134	8.74825	8.31482	8.80387	8.86165	8.03531	7.77507	7.95435	7.81325	8.35221	8.97445	9.44635	8.3809	8.50682	8.1234	8.26225	8.07022
3	4670022		2810439F02Rik	-0.0248439	1.25272e-05	0.0012429	1.01332	72747	142353858	RIKEN cDNA 2810439F02 gene (2810439F02Rik), mRNA.				0.674133	0.491694	1.37302	9.84111	9.92428	9.67951	8.86005	8.943	9.11012	9.76542	9.7248	9.86717	9.92953	9.2975	9.16192	9.58738	8.96454	9.69002	9.94416	10.0298	9.85203	9.49848	8.63713	8.52103	8.76266	9.23193	9.20433	9.35885	9.88515
1	1090333		Klk1b4	-0.0245851	2.27136e-05	0.00189688	0.40397	18048	141803584	kallikrein 1-related pepidase b4 (Klk1b4), mRNA.		The hydrolysis of a peptide bond or bonds within a protein [goid 6508] [evidence IEA]; Any series of molecular signals in which a small monomeric GTPase relays one or more of the signals [goid 7264] [evidence IDA]; Any process that activates or increases the frequency, rate or extent of phosphoinositide 3-kinase activity [goid 43552] [evidence IDA]	Interacting selectively with any metal ion [goid 46872] [evidence IEA]; The function that stimulates a cell to grow or proliferate. Most growth factors have other actions besides the induction of cell growth or proliferation [goid 8083] [evidence IEA]; Interacting selectively with zinc (Zn) ions [goid 8270] [evidence IEA]; Catalysis of the hydrolysis of internal, alpha-peptide bonds in a polypept…	0.61127	0.483427	1.7032	8.07075	7.9003	7.8729	7.84572	7.88173	7.99731	8.35112	8.84794	8.63381	8.42043	7.85726	7.89349	7.83063	7.83145	8.47266	8.52902	9.16392	9.15201	7.85211	7.69337	7.73623	7.84138	8.27419	8.31931	8.16659	8.75966
4	4050121		Rbpms	0.0243173	4.62887e-06	0.000599354	2.58669	19663	111185958	RNA binding protein gene with multiple splicing (Rbpms), transcript variant 3, mRNA.			Interacting selectively with any nucleic acid [goid 3676] [evidence IEA]; Interacting selectively with an RNA molecule or a portion thereof [goid 3723] [evidence IEA]; Interacting selectively with a nucleotide, any compound consisting of a nucleoside that is esterified with (ortho)phosphate or an oligophosphate at any hydroxyl group on the ribose or deoxyribose moiety [goid 166] [evidence IEA]	1.29175	1.95286	0.880701	8.831	8.62008	8.89015	9.01668	8.95796	8.99337	8.66801	8.85019	8.72086	8.6194	8.99358	9.18208	8.8766	9.2835	8.85507	8.4833	8.68075	8.73519	9.03972	9.85997	9.98181	9.73517	8.97929	9.14158	8.88129	8.6203
1	4830209		Abca6	-0.0242909	1.06282e-06	0.000235441	3.55268	76184	22267461	ATP-binding cassette, sub-family A (ABC1), member 6 (Abca6), mRNA.	Penetrating at least one phospholipid bilayer of a membrane. May also refer to the state of being buried in the bilayer with no exposure outside the bilayer. When used to describe a protein, indicates that all or part of the peptide sequence is embedded in the membrane [goid 16021] [evidence IEA]; Double layer of lipid molecules that encloses all cells, and, in eukaryotes, many organelles; may be…	The directed movement of substances (such as macromolecules, small molecules, ions) into, out of, within or between cells, or within a multicellular organism [goid 6810] [evidence IEA]; Any process specifically pertinent to the functioning of integrated living units: cells, tissues, organs, and organisms. A process is a collection of molecular events with a defined beginning and end [goid 8150] […	Interacting selectively with a nucleotide, any compound consisting of a nucleoside that is esterified with (ortho)phosphate or an oligophosphate at any hydroxyl group on the ribose or deoxyribose moiety [goid 166] [evidence IEA]; Elemental activities, such as catalysis or binding, describing the actions of a gene product at the molecular level. A given gene product may exhibit one or more molecul…	0.784435	0.548483	1.65456	8.74824	8.92185	9.20444	8.38839	8.90437	8.80593	9.72919	9.88255	9.74082	9.35069	9.35197	9.28369	9.37591	9.29058	9.53953	9.07102	9.51934	9.60936	8.8807	8.40166	8.35968	8.6313	9.66885	9.30714	9.32886	9.34551
3	5090356		Mpv17l	-0.0242248	2.24985e-06	0.000332249	4.73545	93734	141802470	Mpv17 transgene, kidney disease mutant-like (Mpv17l), mRNA.	All of the contents of a cell excluding the plasma membrane and nucleus, but including other subcellular structures [goid 5737] [evidence IEA]; Penetrating at least one phospholipid bilayer of a membrane. May also refer to the state of being buried in the bilayer with no exposure outside the bilayer. When used to describe a protein, indicates that all or part of the peptide sequence is embedded i…	Any process specifically pertinent to the functioning of integrated living units: cells, tissues, organs, and organisms. A process is a collection of molecular events with a defined beginning and end [goid 8150] [evidence ND ]	Elemental activities, such as catalysis or binding, describing the actions of a gene product at the molecular level. A given gene product may exhibit one or more molecular functions [goid 3674] [evidence ND ]	0.727234	0.508906	1.04673	8.85558	9.53841	8.82785	8.66579	8.80819	8.92344	9.00225	8.7499	8.93654	9.11974	8.44637	8.59013	8.5451	8.38882	9.05468	8.8456	9.30516	9.00552	8.3806	7.86301	7.8276	8.24163	8.80083	8.78605	8.79371	8.96469
2	2970521		Parp14	0.024174	1.06891e-05	0.00114449	1.17605	547253	87299606	poly (ADP-ribose) polymerase family, member 14 (Parp14), mRNA. XM_901644 XM_916789 XM_924484 XM_924488	All of the contents of a cell excluding the plasma membrane and nucleus, but including other subcellular structures [goid 5737] [evidence IEA]; A membrane-bounded organelle of eukaryotic cells in which chromosomes are housed and replicated. In most cells, the nucleus contains all of the cell's chromosomes except the organellar chromosomes, and is the site of RNA synthesis and processing. In some …	Any process that modulates the frequency, rate or extent of DNA-dependent transcription [goid 6355] [evidence IEA]; The synthesis of either RNA on a template of DNA or DNA on a template of RNA [goid 6350] [evidence IEA]	Catalysis of the transfer of a group, e.g. a methyl group, glycosyl group, acyl group, phosphorus-containing, or other groups, from one compound (generally regarded as the donor) to another compound (generally regarded as the acceptor). Transferase is the systematic name for any enzyme of EC class 2 [goid 16740] [evidence IEA]; Catalysis of the transfer of a glycosyl group from one compound (dono…	1.61712	1.75293	0.452717	9.6923	9.68708	9.86491	10.0144	9.9073	9.92657	8.37698	8.66549	8.53125	9.05608	9.30723	9.2351	9.3364	9.52476	8.50632	8.72222	8.8792	8.90595	9.56354	8.94981	9.67085	10.0686	8.49965	9.0141	9.05051	8.79008
2	830369	Mito	Cyba	0.0239986	1.74049e-07	7.33201e-05	5.42522	13057	22094076	cytochrome b-245, alpha polypeptide (Cyba), mRNA.	Double layer of lipid molecules that encloses all cells, and, in eukaryotes, many organelles; may be a single or double lipid bilayer; also includes associated proteins [goid 16020] [evidence IEA]; All of the contents of a cell excluding the plasma membrane and nucleus, but including other subcellular structures [goid 5737] [evidence IDA]; A semiautonomous, self replicating organelle that occurs …	The directed movement of substances (such as macromolecules, small molecules, ions) into, out of, within or between cells, or within a multicellular organism [goid 6810] [evidence IEA]; A process whereby a series of electron carriers operate together to transfer electrons from donors to any of several different terminal electron acceptors to generate a transmembrane electrochemical gradient [goid…	Interacting selectively with iron (Fe) ions [goid 5506] [evidence IEA]; Interacting selectively with any metal ion [goid 46872] [evidence IEA]; Catalysis of an oxidation-reduction (redox) reaction, a reversible chemical reaction in which the oxidation state of an atom or atoms within a molecule is altered. One substrate acts as a hydrogen or electron donor and becomes oxidized, while the other ac…	1.20331	1.99644	0.680755	8.70275	8.80677	8.63528	9.47748	8.78158	8.88782	8.21638	8.83351	8.2759	8.23617	8.75832	8.51165	8.63951	8.72051	8.28016	8.22314	8.30379	8.24818	8.99472	9.62078	9.23466	9.19485	8.21994	8.49657	8.36856	8.41445
4	610491		D12Ertd553e	0.0239595	9.52135e-10	2.22427e-06	10.8445	76820	34328512	DNA segment, Chr 12, ERATO Doi 553, expressed (D12Ertd553e), mRNA.				1.3865	1.9312	0.937215	8.34584	8.46938	8.19674	8.16648	8.33146	8.20945	8.18117	8.33561	8.20275	8.28179	8.81972	8.51073	8.65206	8.90462	8.25289	8.0773	8.07572	8.13686	8.7412	9.11349	9.20139	9.28469	8.23931	8.37938	8.52687	8.28521
1	4920136		Slc22a18	-0.0238457	4.44031e-06	0.000641027	2.0786	18400	112363087	solute carrier family 22 (organic cation transporter), member 18 (Slc22a18), transcript variant 1, mRNA.	Double layer of lipid molecules that encloses all cells, and, in eukaryotes, many organelles; may be a single or double lipid bilayer; also includes associated proteins [goid 16020] [evidence IEA]; The membrane surrounding a cell that separates the cell from its external environment. It consists of a phospholipid bilayer and associated proteins [goid 5886] [evidence IEA]; Penetrating at least one…	The directed movement of substances (such as macromolecules, small molecules, ions) into, out of, within or between cells, or within a multicellular organism [goid 6810] [evidence IEA]; The directed movement of charged atoms or small charged molecules into, out of, within or between cells [goid 6811] [evidence IEA]; A change in state or activity of a cell or an organism (in terms of movement, sec…	Enables the active transport of a solute across a membrane by a mechanism whereby two or more species are transported together in the same direction in a tightly coupled process not directly linked to a form of energy other than chemiosmotic energy [goid 15293] [evidence IEA]; Catalysis of the transfer of organic anions from one side of a membrane to the other. Organic anions are atoms or small m…	0.649164	0.510346	1.50433	11.587	11.4512	11.8135	12.348	11.9477	12.0897	12.2951	12.2329	12.431	12.5081	11.6652	12.1058	11.6524	11.5503	12.5961	12.3807	12.601	12.6508	11.7169	11.5834	11.3959	11.6506	12.0871	12.1494	11.7661	12.7313
4	1230632		Gars	0.0237502	5.61784e-06	0.000736538	1.83668	353172	93102416	glycyl-tRNA synthetase (Gars), mRNA.	All of the contents of a cell excluding the plasma membrane and nucleus, but including other subcellular structures [goid 5737] [evidence IEA]; A small subcellular vesicle, surrounded by a membrane, that is formed from the Golgi apparatus and contains a highly concentrated protein destined for secretion. Secretory granules move towards the periphery of the cell, their membranes fuse with the cell…	A process of exocytosis in which soluble proteins and other substances are initially stored in secretory vesicles for later release. It is found mainly in cells that are specialized for secreting products such as hormones, neurotransmitters, or digestive enzymes rapidly on demand [goid 45055] [evidence IDA]; The chemical reactions and pathways resulting in the formation of a protein. This is a ri…	Interacting selectively with any protein or protein complex (a complex of two or more proteins that may include other nonprotein molecules) [goid 5515] [evidence IPI]; Catalysis of the formation of aminoacyl-tRNA from ATP, amino acid, and tRNA with the release of pyrophosphate and AMP [goid 4812] [evidence IEA]; Catalysis of the ligation of two substances with concomitant breaking of a diphosphat…	1.16503	1.97219	0.962521	12.5009	12.486	12.3132	12.6644	12.4389	12.7022	12.3922	12.7806	12.4851	12.2692	12.6474	12.7781	12.5457	12.8374	12.4402	12.4444	12.5107	12.3775	12.7634	13.7708	13.4414	13.7164	12.5402	12.4559	12.6545	12.4478
1	4180577	Mito	Sfxn1	-0.0234038	1.73713e-08	1.60565e-05	7.96332	14057	145301601	sideroflexin 1 (Sfxn1), mRNA.	Double layer of lipid molecules that encloses all cells, and, in eukaryotes, many organelles; may be a single or double lipid bilayer; also includes associated proteins [goid 16020] [evidence IEA]; Penetrating at least one phospholipid bilayer of a membrane. May also refer to the state of being buried in the bilayer with no exposure outside the bilayer. When used to describe a protein, indicates …	The directed movement of substances (such as macromolecules, small molecules, ions) into, out of, within or between cells, or within a multicellular organism [goid 6810] [evidence IEA]; The process by which a myeloid precursor cell acquires specializes features of an erythrocyte [goid 30218] [evidence IMP]; The directed movement of iron (Fe) ions into, out of, within or between cells [goid 6826] …	Interacting selectively with iron (Fe) ions [goid 5506] [evidence IEA]; Catalysis of the transfer of cation from one side of the membrane to the other [goid 8324] [evidence IEA]	0.758015	0.550412	1.77006	12.6498	12.7009	12.5908	12.7931	12.4185	12.5904	13.4185	13.4026	13.3966	13.4627	13.0065	13.3015	12.9292	12.8445	13.4542	13.6152	13.4097	13.4221	12.9361	12.5861	12.2293	12.7041	13.3378	13.2837	13.2329	13.5926
1	2000041		1110002B05Rik	-0.0233575	1.03876e-05	0.00113587	1.2054	104725	114145570	RIKEN cDNA 1110002B05 gene (1110002B05Rik), mRNA.	Penetrating at least one phospholipid bilayer of a membrane. May also refer to the state of being buried in the bilayer with no exposure outside the bilayer. When used to describe a protein, indicates that all or part of the peptide sequence is embedded in the membrane [goid 16021] [evidence IEA]; Double layer of lipid molecules that encloses all cells, and, in eukaryotes, many organelles; may be…			0.713709	0.531315	2.53277	9.70246	9.72535	9.71367	8.87344	9.37451	9.76375	11.1881	10.544	11.2335	10.6423	10.547	10.1543	10.3688	10.5915	11.0946	10.4914	11.0589	10.6771	9.9937	10.1015	9.79588	9.78157	10.8288	10.4208	10.7147	10.8581
2	580717		Uhrf2	0.0232608	7.06425e-08	3.94631e-05	6.36079	109113	124430765	ubiquitin-like, containing PHD and RING finger domains 2 (Uhrf2), mRNA.	A membrane-bounded organelle of eukaryotic cells in which chromosomes are housed and replicated. In most cells, the nucleus contains all of the cell's chromosomes except the organellar chromosomes, and is the site of RNA synthesis and processing. In some species, or in specialized cell types, RNA metabolism or DNA replication may be absent [goid 5634] [evidence ISS]	The process whereby relatively unspecialized cells, e.g. embryonic or regenerative cells, acquire specialized structural and/or functional features that characterize the cells, tissues, or organs of the mature organism or some other relatively stable phase of the organism's life history. Differentiation includes the processes involved in commitment of a cell to a specific fate [goid 30154] [evide…	Interacting selectively with any protein or protein complex (a complex of two or more proteins that may include other nonprotein molecules) [goid 5515] [evidence ISS]; Catalysis of the reaction: ATP + ubiquitin + protein lysine = AMP + diphosphate + protein N-ubiquityllysine [goid 4842] [evidence ISS]; Interacting selectively with zinc (Zn) ions [goid 8270] [evidence IEA]; Interacting selectively…	1.32642	1.85932	0.693863	11.0263	11.0537	10.8464	11.4361	11.0913	10.9244	10.5419	10.5968	10.4889	10.5998	11.0033	10.8977	10.9584	10.9981	10.3417	10.5688	10.5576	10.5904	11.1959	11.1304	11.4359	11.8756	10.548	10.5911	10.6606	10.3625
4	6270739		Gcnt2	0.0230681	1.33779e-05	0.00130217	0.945969	14538	39995103	glucosaminyl (N-acetyl) transferase 2, I-branching enzyme (Gcnt2), transcript variant 3, mRNA.	A compound membranous cytoplasmic organelle of eukaryotic cells, consisting of flattened, ribosome-free vesicles arranged in a more or less regular stack. The Golgi apparatus differs from the endoplasmic reticulum in often having slightly thicker membranes, appearing in sections as a characteristic shallow semicircle so that the convex side (cis or entry face) abuts the endoplasmic reticulum, sec…		Catalysis of the transfer of a group, e.g. a methyl group, glycosyl group, acyl group, phosphorus-containing, or other groups, from one compound (generally regarded as the donor) to another compound (generally regarded as the acceptor). Transferase is the systematic name for any enzyme of EC class 2 [goid 16740] [evidence IEA]; Catalysis of the transfer of a glycosyl group from one compound (dono…	1.52854	1.77405	0.906146	11.1782	11.2131	10.6437	10.2853	10.1143	10.7958	10.5207	10.7297	10.7678	10.4314	11.17	10.8774	11.3149	11.5358	10.2343	10.4772	10.8027	10.5393	11.0998	11.2843	11.272	11.7057	10.9468	10.8769	10.4577	10.1688
3	4780020		Olfml1	-0.022959	1.12254e-08	1.13985e-05	8.27319	244198	31982547	olfactomedin-like 1 (Olfml1), mRNA.				0.708525	0.516561	1.20738	9.78129	10.2662	9.59684	9.91886	9.813	10.0112	10.0126	10.3751	10.0048	9.99195	9.42406	9.79186	9.62975	9.55044	10.1875	10.1317	10.2792	10.3752	9.38313	9.35064	9.08796	9.33998	9.82663	9.7675	10.0062	9.99346
1	770328		Faah	-0.0228082	4.03086e-06	0.000595293	2.17816	14073	142348835	fatty acid amide hydrolase (Faah), mRNA.	A compound membranous cytoplasmic organelle of eukaryotic cells, consisting of flattened, ribosome-free vesicles arranged in a more or less regular stack. The Golgi apparatus differs from the endoplasmic reticulum in often having slightly thicker membranes, appearing in sections as a characteristic shallow semicircle so that the convex side (cis or entry face) abuts the endoplasmic reticulum, sec…		Catalysis of the hydrolysis of various bonds, e.g. C-O, C-N, C-C, phosphoric anhydride bonds, etc. Hydrolase is the systematic name for any enzyme of EC class 3 [goid 16787] [evidence IEA]; Catalysis of the transfer of the amide nitrogen of glutamine to a variety of substrates. GATases catalyze two separate reactions at two active sites, which are located either on a single polypeptide chain or o…	0.740765	0.548135	1.60227	11.0951	11.1718	11.2195	11.4098	10.9551	11.1714	11.7366	11.7236	11.9615	11.8272	11.3378	11.6117	11.4513	11.1165	11.9452	11.9972	11.7282	11.8849	11.6451	11.1242	10.4789	10.8377	11.3675	11.7824	11.3965	11.9909
2	5310605		Tmem55a	0.0227127	9.12757e-06	0.0010518	1.33809	72519	31541914	transmembrane protein 55A (Tmem55a), mRNA.	A cytoplasmic, membrane-bounded organelle that is found in most animal cells and that contains a variety of hydrolases, most of which have their maximal activities in the pH range 5-6. The contained enzymes display latency if properly isolated. About 40 different lysosomal hydrolases are known and lysosomes have a great variety of morphologies and functions [goid 5764] [evidence IEA]; Penetrating…		Catalysis of the hydrolysis of various bonds, e.g. C-O, C-N, C-C, phosphoric anhydride bonds, etc. Hydrolase is the systematic name for any enzyme of EC class 3 [goid 16787] [evidence IEA]	1.38389	1.95953	0.699202	9.54121	9.44409	9.45042	9.55075	9.57716	9.45113	9.22609	9.09835	9.08998	9.00776	9.77311	9.30005	9.56869	9.65526	9.09125	8.7106	8.8671	8.79881	9.31536	10.1928	10.0172	9.82451	9.50044	9.11469	9.51493	8.85568
2	5690139		Manba	0.0226767	1.7239e-06	0.000343404	3.0534	110173	31980635	mannosidase, beta A, lysosomal (Manba), mRNA.	A cytoplasmic, membrane-bounded organelle that is found in most animal cells and that contains a variety of hydrolases, most of which have their maximal activities in the pH range 5-6. The contained enzymes display latency if properly isolated. About 40 different lysosomal hydrolases are known and lysosomes have a great variety of morphologies and functions [goid 5764] [evidence TAS]	The chemical reactions and pathways, including anabolism and catabolism, by which living organisms transform chemical substances. Metabolic processes typically transform small molecules, but also include macromolecular processes such as DNA repair and replication, and protein synthesis and degradation [goid 8152] [evidence IEA]; The chemical reactions and pathways involving carbohydrates, any of …	Catalysis of the hydrolysis of various bonds, e.g. C-O, C-N, C-C, phosphoric anhydride bonds, etc. Hydrolase is the systematic name for any enzyme of EC class 3 [goid 16787] [evidence IEA]; Catalysis of the hydrolysis of any glycosyl bond [goid 16798] [evidence IEA]; Catalysis of a biochemical reaction at physiological temperatures. In biologically catalyzed reactions, the reactants are known as …	1.54932	1.77368	0.701404	9.59575	9.13717	9.57397	9.10673	9.22542	9.34281	8.7809	8.89943	8.74929	8.90699	9.59775	9.29083	9.56949	9.40506	8.76836	8.82402	8.81845	8.80155	9.16508	9.81158	9.68858	9.85414	9.20568	8.83104	9.17095	8.54783
1	3940411	Mito	Dbi	-0.022597	1.38864e-06	0.000292491	3.27657	13167	83921597	diazepam binding inhibitor (Dbi), transcript variant 2, mRNA.	A semiautonomous, self replicating organelle that occurs in varying numbers, shapes, and sizes in the cytoplasm of virtually all eukaryotic cells. It is notably the site of tissue respiration [goid 5739] [evidence IDA]	The directed movement of substances (such as macromolecules, small molecules, ions) into, out of, within or between cells, or within a multicellular organism [goid 6810] [evidence IEA]	Interacting selectively with a lipid [goid 8289] [evidence IEA]; The selective, often stoichiometric, interaction of a molecule with one or more specific sites on another molecule [goid 5488] [evidence IEA]; Interacting selectively with acyl-CoA, any derivative of coenzyme A in which the sulfhydryl group is in thiolester linkage with a fatty acyl group [goid 62] [evidence IEA]	0.596932	0.607517	2.05002	13.09	12.9715	12.6209	13.2585	13.0966	13.28	14.3608	14.1487	14.2982	13.9995	13.2109	13.7354	13.5963	13.2871	14.086	13.8634	14.0635	13.8886	13.4672	13.5334	12.825	13.1999	13.6723	13.9219	13.8394	13.8329
2	7200240		Sap30	0.0224546	3.9675e-06	0.000589508	2.19446	60406	12408289	sin3 associated polypeptide (Sap30), mRNA.	A multiprotein complex that functions broadly in eukaryotic organisms as a transcriptional repressor of protein-coding genes, through the gene-specific deacetylation of histones. Amongst its subunits, the Sin3 complex contains Sin3-like proteins, and a number of core proteins that are shared with the NuRD complex (including histone deacetylases and histone binding proteins). The Sin3 complex does…	Any process that stops, prevents or reduces the frequency, rate or extent of transcription from an RNA polymerase II promoter [goid 122] [evidence IDA]	Interacting selectively with any protein or protein complex (a complex of two or more proteins that may include other nonprotein molecules) [goid 5515] [evidence IPI]	1.52418	1.81106	0.668926	9.07047	9.10215	9.12765	9.15159	9.49419	8.98295	8.62381	8.78132	8.64341	8.35041	9.32558	8.93735	9.16275	9.40543	8.75286	8.43047	8.44413	8.57163	8.94731	9.47762	9.6369	9.56458	9.12521	8.68707	8.96979	8.49064
2	6940086		Lman2l	0.0224432	1.41417e-08	1.34592e-05	8.03284	214895	61656185	lectin, mannose-binding 2-like (Lman2l), mRNA.	A compound membranous cytoplasmic organelle of eukaryotic cells, consisting of flattened, ribosome-free vesicles arranged in a more or less regular stack. The Golgi apparatus differs from the endoplasmic reticulum in often having slightly thicker membranes, appearing in sections as a characteristic shallow semicircle so that the convex side (cis or entry face) abuts the endoplasmic reticulum, sec…		Interacting selectively with any mono-, di- or trisaccharide carbohydrate [goid 5529] [evidence IEA]	1.62114	1.63375	0.577767	9.04779	8.95885	9.03579	9.44903	9.42574	9.1237	8.25186	8.45052	8.33814	8.28021	8.8997	8.94612	9.10757	9.15539	8.44271	8.23874	8.48094	8.57323	8.82847	9.01316	9.37733	9.34942	8.52559	8.49316	8.59155	8.38031
2	7210274		AW555464	0.0223703	5.93525e-08	3.54693e-05	6.54163	217882	38073767		All of the contents of a cell excluding the plasma membrane and nucleus, but including other subcellular structures [goid 5737] [evidence IEA]; Any of the various filamentous elements that form the internal framework of cells, and typically remain after treatment of the cells with mild detergent to remove membrane constituents and soluble components of the cytoplasm. The term embraces intermediat…			1.37451	1.77832	0.738306	10.4204	10.5341	10.4366	10.5873	10.6017	10.4112	10.2752	9.62167	10.1121	10.0373	10.5527	10.3694	10.4895	10.4704	10.2113	10.1423	10.1363	9.95066	10.6959	11.2406	11.0435	10.7827	10.3747	10.2823	10.2871	10.1998
4	940202		Nckap1l	0.0223121	9.55042e-07	0.000219122	3.66313	105855	146149341	NCK associated protein 1 like (Nckap1l), mRNA.				1.12828	1.9077	0.87979	8.21671	8.20178	8.17009	8.67207	8.21262	8.27699	7.97177	8.11142	8.09132	8.16189	8.28524	8.34737	8.13962	8.26064	8.14338	7.94205	8.17526	8.25845	8.94163	9.3509	8.94792	9.00602	8.09934	8.23138	8.24313	8.13128
4	2970612		Rps21	0.0222641	3.33165e-05	0.00252547	0.0124889	66481	114051544	ribosomal protein S21 (Rps21), mRNA.	An intracellular organelle, about 200 A in diameter, consisting of RNA and protein. It is the site of protein biosynthesis resulting from translation of messenger RNA (mRNA). It consists of two subunits, one large and one small, each containing only protein and RNA. Both the ribosome and its subunits are characterized by their sedimentation coefficients, expressed in Svedberg units (symbol: S). H…	The chemical reactions and pathways resulting in the formation of a protein. This is a ribosome-mediated process in which the information in messenger RNA (mRNA) is used to specify the sequence of amino acids in the protein [goid 6412] [evidence IEA]	The action of a molecule that contributes to the structural integrity of the ribosome [goid 3735] [evidence IEA]	1.15195	1.95785	0.84139	12.7783	12.5374	12.7138	12.7925	12.6772	12.5209	12.5869	12.9226	12.2862	12.3155	12.5348	12.8218	12.8337	12.7372	12.5238	11.9817	12.3178	12.4325	13.0682	13.8055	12.9366	13.3226	12.192	12.6867	12.5285	12.2579
1	6350324		Gna14	-0.0221266	1.75803e-06	0.000344352	3.03318	14675	142382121	guanine nucleotide binding protein, alpha 14 (Gna14), mRNA.	Any of a family of heterotrimeric GTP-binding and hydrolyzing proteins; they belong to a superfamily of GTPases that includes monomeric proteins such as EF-Tu and RAS. Heterotrimeric G-proteins consist of three subunits; the alpha subunit contains the guanine nucleotide binding site and possesses GTPase activity; the beta and gamma subunits are tightly associated and function as a beta-gamma hete…	The cascade of processes by which a signal interacts with a receptor, causing a change in the level or activity of a second messenger or other downstream target, and ultimately effecting a change in the functioning of the cell [goid 7165] [evidence IEA]; The series of molecular signals generated as a consequence of a G-protein coupled receptor binding to its physiological ligand [goid 7186] [evid…	Interacting selectively with GTP, guanosine triphosphate [goid 5525] [evidence IEA]; Mediates the transfer of a signal from the outside to the inside of a cell by means other than the introduction of the signal molecule itself into the cell [goid 4871] [evidence IEA]; Interacting selectively with a nucleotide, any compound consisting of a nucleoside that is esterified with (ortho)phosphate or an …	0.847636	0.517169	1.67914	8.32066	8.40025	8.20297	8.55063	8.14187	8.07816	8.99654	8.86222	8.79897	9.12618	8.89567	8.86324	8.79684	8.27423	9.09975	8.93155	9.10998	9.31596	8.61333	7.84528	7.85691	8.33655	8.849	8.66987	8.73865	8.78907
2	3450100		Xbp1	0.0220746	1.33162e-07	6.45636e-05	5.7029	22433	13775155	X-box binding protein 1 (Xbp1), mRNA.	A membrane-bounded organelle of eukaryotic cells in which chromosomes are housed and replicated. In most cells, the nucleus contains all of the cell's chromosomes except the organellar chromosomes, and is the site of RNA synthesis and processing. In some species, or in specialized cell types, RNA metabolism or DNA replication may be absent [goid 5634] [evidence IEA]	Any process that modulates the frequency, rate or extent of DNA-dependent transcription [goid 6355] [evidence IEA]; The synthesis of either RNA on a template of DNA or DNA on a template of RNA [goid 6350] [evidence IEA]	Interacting selectively with DNA (deoxyribonucleic acid) [goid 3677] [evidence IEA]; The function of binding to a specific DNA sequence in order to modulate transcription. The transcription factor may or may not also interact selectively with a protein or macromolecular complex [goid 3700] [evidence IEA]; Interacting selectively with DNA of a specific nucleotide composition, e.g. GC-rich DNA bind…	1.63617	1.78857	0.531845	12.6887	13.0528	12.4267	12.5714	12.9133	12.9997	11.7836	12.014	11.8308	11.9209	12.5713	12.5581	12.6614	12.5998	11.9696	11.8652	11.6631	11.869	12.5788	12.7315	12.7096	12.7023	12.2186	12.2039	12.1151	11.9244
3	6200753		Sat2	-0.0220421	4.59301e-08	3.1899e-05	6.80795	69215	142362782	spermidine/spermine N1-acetyl transferase 2 (Sat2), mRNA. XM_181304 XM_901865 XM_901869 XM_901870		The chemical reactions and pathways, including anabolism and catabolism, by which living organisms transform chemical substances. Metabolic processes typically transform small molecules, but also include macromolecular processes such as DNA repair and replication, and protein synthesis and degradation [goid 8152] [evidence IEA]; The chemical reactions and pathways involving spermidine, N-(3-amino…	Catalysis of the transfer of a group, e.g. a methyl group, glycosyl group, acyl group, phosphorus-containing, or other groups, from one compound (generally regarded as the donor) to another compound (generally regarded as the acceptor). Transferase is the systematic name for any enzyme of EC class 2 [goid 16740] [evidence IEA]; Catalysis of the generalized reaction: acyl-carrier + reactant = acyl…	0.72815	0.553484	1.06661	8.7562	8.83788	8.81358	8.9074	9.00313	9.0621	8.86339	8.8689	8.96029	9.09815	8.37472	8.84156	8.4142	8.32948	8.98398	9.04832	9.01295	9.08195	8.45345	7.9703	8.02861	8.26128	8.6522	8.79784	8.70536	9.17674
3	4250601		Rilp	-0.0218166	1.43778e-06	0.000300379	3.24068	280408	71480153	Rab interacting lysosomal protein (Rilp), mRNA.	A vesicle formed of membrane or protein, found in the cytoplasm of a cell [goid 31410] [evidence IEA]; Double layer of lipid molecules that encloses all cells, and, in eukaryotes, many organelles; may be a single or double lipid bilayer; also includes associated proteins [goid 16020] [evidence IEA]; A cytoplasmic, membrane-bounded organelle that is found in most animal cells and that contains a v…	The directed movement of substances (such as macromolecules, small molecules, ions) into, out of, within or between cells, or within a multicellular organism [goid 6810] [evidence IEA]; The directed movement of proteins into, out of, within or between cells [goid 15031] [evidence IEA]		0.849667	0.519098	1.02069	10.1978	10.0399	10.4176	10.3489	10.4463	10.5341	10.2561	10.0661	10.1218	10.5925	9.95695	10.2176	9.97515	9.94674	10.2981	10.5066	10.4497	10.5915	9.88144	9.20188	9.37833	9.60059	10.1242	10.1944	10.2456	10.5869
1	150114		Chi3l1	-0.0216851	1.5919e-06	0.000319587	3.13559	12654	142347793	chitinase 3-like 1 (Chi3l1), mRNA.	The space external to the outermost structure of a cell. For cells without external protective or external encapsulating structures this refers to space outside of the plasma membrane. This term covers the host cell environment outside an intracellular parasite [goid 5576] [evidence IEA]	The chemical reactions and pathways involving carbohydrates, any of a group of organic compounds based of the general formula Cx(H2O)y. Includes the formation of carbohydrate derivatives by the addition of a carbohydrate residue to another molecule [goid 5975] [evidence IEA]; The chemical reactions and pathways resulting in the breakdown of chitin, a linear polysaccharide consisting of P-1,4-link…	Interacting selectively with cations, charged atoms or groups of atoms with a net positive charge [goid 43169] [evidence IEA]; Catalysis of a biochemical reaction at physiological temperatures. In biologically catalyzed reactions, the reactants are known as substrates, and the catalysts are naturally occurring macromolecular substances known as enzymes. Enzymes possess specific binding sites for …	0.660595	0.651703	1.65135	7.77366	7.68006	7.82129	7.83104	7.85203	7.97236	8.33883	8.8664	8.63437	8.37328	7.97661	8.19734	7.82999	7.81629	8.71413	8.22661	8.66913	8.54036	8.11495	7.74795	7.78568	8.03079	9.03898	8.34274	8.66288	8.52951
4	5870370		Ctnnb1	0.0216796	2.87131e-05	0.00225639	0.164365	12387	31560726	catenin (cadherin associated protein), beta 1 (Ctnnb1), mRNA.	A functional unit located near the cell apex at the points of contact between epithelial cells, which in vertebrates is composed of the tight junction, the zonula adherens, and desmosomes and in invertebrates is composed of the subapical complex (SAC), the zonula adherens and the septate junction. Functions in the regulation of cell polarity, tissue integrity and intercellular adhesion and permea…	Any process that is carried out at the cellular level, but not necessarily restricted to a single cell. For example, cell communication occurs among more than one cell, but occurs at the cellular level [goid 9987] [evidence IDA]; The process by which the anatomical structures of the eye are generated and organized. Morphogenesis pertains to the creation of form. The camera-type eye is an organ of…	The action of a molecule that contributes to the structural integrity of a complex or assembly within or outside a cell [goid 5198] [evidence IEA]; The selective, often stoichiometric, interaction of a molecule with one or more specific sites on another molecule [goid 5488] [evidence IEA]; Any transcription regulator activity required for initiation or upregulation of transcription [goid 16563] […	1.20766	1.93008	1.22407	11.4392	11.028	11.3317	10.8969	11.2797	11.4643	11.8977	11.7963	11.5828	11.3239	11.9753	11.5245	12.0827	12.1072	11.7762	11.1256	11.5105	11.2402	12.0708	12.928	12.1697	12.2787	11.8432	11.6676	11.718	11.5077
4	2760202		Wdr51b	0.0216629	4.74642e-06	0.000662874	2.01002	382406	47271516	WD repeat domain 51B (Wdr51b), mRNA.				1.20009	1.86549	1.01278	8.83687	8.58104	8.6992	8.75768	8.65483	8.68023	8.86697	8.74343	8.8839	8.69872	9.06305	8.96567	9.04252	9.17436	8.75545	8.45123	8.59136	8.76869	8.86882	9.48079	9.7879	10.0274	8.8873	8.87052	8.95994	8.59015
4	1440192		Rab8b	0.0216607	1.66847e-05	0.00153469	0.723216	235442	40254271	RAB8B, member RAS oncogene family (Rab8b), mRNA.	Double layer of lipid molecules that encloses all cells, and, in eukaryotes, many organelles; may be a single or double lipid bilayer; also includes associated proteins [goid 16020] [evidence IEA]; The membrane surrounding a cell that separates the cell from its external environment. It consists of a phospholipid bilayer and associated proteins [goid 5886] [evidence IEA]	The directed movement of substances (such as macromolecules, small molecules, ions) into, out of, within or between cells, or within a multicellular organism [goid 6810] [evidence IEA]; The directed movement of proteins into, out of, within or between cells [goid 15031] [evidence IEA]; Any series of molecular signals in which a small monomeric GTPase relays one or more of the signals [goid 7264] …	Interacting selectively with a nucleotide, any compound consisting of a nucleoside that is esterified with (ortho)phosphate or an oligophosphate at any hydroxyl group on the ribose or deoxyribose moiety [goid 166] [evidence IEA]; Interacting selectively with GTP, guanosine triphosphate [goid 5525] [evidence IEA]	1.31482	1.75206	0.89961	8.57322	8.42294	8.1972	8.4957	8.35612	8.2787	8.16489	8.38949	8.1463	8.26205	8.69701	8.5313	8.59631	8.71755	8.27885	8.13856	8.23824	8.25908	8.49785	9.35634	9.29475	9.00201	8.32604	8.37302	8.58993	8.15667
2	7570537		Lmo2	0.0215879	3.15567e-08	2.5341e-05	7.19802	16909	40254347	LIM domain only 2 (Lmo2), mRNA.	A membrane-bounded organelle of eukaryotic cells in which chromosomes are housed and replicated. In most cells, the nucleus contains all of the cell's chromosomes except the organellar chromosomes, and is the site of RNA synthesis and processing. In some species, or in specialized cell types, RNA metabolism or DNA replication may be absent [goid 5634] [evidence IDA]; Any macromolecular complex co…	Any process that stops, prevents or reduces the frequency, rate or extent of erythrocyte differentiation [goid 45647] [evidence IMP]	Interacting selectively with any metal ion [goid 46872] [evidence IEA]; Interacting selectively with zinc (Zn) ions [goid 8270] [evidence IEA]; Interacting selectively with any protein or protein complex (a complex of two or more proteins that may include other nonprotein molecules) [goid 5515] [evidence IPI]; Interacting selectively with DNA (deoxyribonucleic acid) [goid 3677] [evidence IDA]	1.41275	1.65417	0.825831	8.81824	8.80664	8.79861	8.94333	8.81429	8.95625	8.43049	8.57127	8.50036	8.49473	8.96002	9.02697	9.06001	8.94387	8.60339	8.78717	8.51583	8.73792	9.1435	9.46331	9.56642	9.37551	8.62287	8.72097	8.78428	8.28776
3	2320768	Mito	Hsd3b2	-0.0215395	3.10776e-06	0.000501941	2.44593	15493	31542968	hydroxy-delta-5-steroid dehydrogenase, 3 beta- and steroid delta-isomerase 2 (Hsd3b2), mRNA.	The irregular network of unit membranes, visible only by electron microscopy, that occurs in the cytoplasm of many eukaryotic cells. The membranes form a complex meshwork of tubular channels, which are often expanded into slitlike cavities called cisternae. The ER takes two forms, rough (or granular), with ribosomes adhering to the outer surface, and smooth (with no ribosomes attached) [goid 5783…	The chemical reactions and pathways resulting in the formation of C21-steroid hormones, steroid compounds containing 21 carbons which function as hormones [goid 6700] [evidence IEA]; The process of removal or addition of one or more electrons with or without the concomitant removal or addition of a proton or protons [goid 55114] [evidence IEA]; The chemical reactions and pathways resulting in the…	Catalysis of a biochemical reaction at physiological temperatures. In biologically catalyzed reactions, the reactants are known as substrates, and the catalysts are naturally occurring macromolecular substances known as enzymes. Enzymes possess specific binding sites for substrates, and are usually composed wholly or largely of protein, but RNA that has catalytic activity (ribozyme) is often also…	0.834719	0.492354	1.1256	8.54177	8.64979	8.70652	8.53197	8.6864	8.50989	8.61052	8.49769	8.9023	8.54053	8.44195	8.41871	8.28064	8.36719	8.68603	8.97148	8.93153	9.06055	8.17201	7.76817	7.7826	7.83787	8.4621	8.30483	8.2826	8.90433
4	6130328		Plscr1	0.0213938	1.27578e-07	6.30455e-05	5.74734	22038	6755872	phospholipid scramblase 1 (Plscr1), mRNA.	Penetrating at least one phospholipid bilayer of a membrane. May also refer to the state of being buried in the bilayer with no exposure outside the bilayer. When used to describe a protein, indicates that all or part of the peptide sequence is embedded in the membrane [goid 16021] [evidence IEA]; Double layer of lipid molecules that encloses all cells, and, in eukaryotes, many organelles; may be…	A change in state or activity of a cell or an organism (in terms of movement, secretion, enzyme production, gene expression, etc.) as a result of a stimulus from a virus [goid 9615] [evidence IEA]; The process whereby a relatively unspecialized myeloid precursor cell acquires the specialized features of any cell of the myeloid leukocyte, megakaryocyte, thrombocyte, or erythrocyte lineages [goid 3…	Interacting selectively with calcium ions (Ca2+) [goid 5509] [evidence IEA]; Interacting selectively with a SH3 domain (Src homology 3) of a protein, small protein modules containing approximately 50 amino acid residues found in a great variety of intracellular or membrane-associated proteins [goid 17124] [evidence IEA]	1.30527	1.68098	0.937041	8.06006	8.05648	8.04751	7.94159	7.90889	8.06216	7.92076	7.99918	7.91757	7.94076	8.30533	8.02541	8.48004	8.50487	7.93664	7.92325	7.88098	7.8326	8.07196	8.98463	9.04337	8.47073	8.07963	7.9762	8.01714	7.83861
4	4180132		Eps8l2	0.0212539	1.50143e-05	0.00142897	0.827715	98845	21040232	EPS8-like 2 (Eps8l2), mRNA.	All of the contents of a cell excluding the plasma membrane and nucleus, but including other subcellular structures [goid 5737] [evidence IEA]; Projection at the leading edge of a crawling cell; the protrusions are supported by a microfilament meshwork [goid 1726] [evidence ISO]	A series of molecular signals within the cell that are mediated by a member of the Rac family of proteins switching to a GTP-bound active state [goid 16601] [evidence ISO]	Interacting selectively with any protein or protein complex (a complex of two or more proteins that may include other nonprotein molecules) [goid 5515] [evidence ISO]; Interacting selectively with an actin filament, also known as F-actin, a helical filamentous polymer of globular G-actin subunits [goid 51015] [evidence ISO]	1.38904	1.57629	1.3774	8.39045	8.41932	8.87074	9.64213	9.62844	9.61404	9.29607	9.30341	9.39153	9.50576	9.43885	9.82803	10.1563	9.96998	9.68229	9.71681	9.58909	9.96411	10.1678	10.5603	10.5801	10.2703	9.65164	10.3085	9.58827	9.69968
2	3120136		Gdf10	0.0212513	1.06382e-07	5.51824e-05	5.93584	14560	40254186	growth differentiation factor 10 (Gdf10), mRNA.	The space external to the outermost structure of a cell. For cells without external protective or external encapsulating structures this refers to space outside of the plasma membrane. This term covers the host cell environment outside an intracellular parasite [goid 5576] [evidence IEA]; That part of a multicellular organism outside the cells proper, usually taken to be outside the plasma membra…		Functions to control the survival, growth, differentiation and effector function of tissues and cells [goid 5125] [evidence IEA]; The function that stimulates a cell to grow or proliferate. Most growth factors have other actions besides the induction of cell growth or proliferation [goid 8083] [evidence IEA]	1.39884	1.69655	0.674045	8.66874	8.78719	8.43401	8.62053	8.53075	8.59713	8.04467	8.40862	7.9031	7.98362	8.4794	8.55202	8.56607	8.67943	7.9844	7.87337	8.14366	7.95703	8.27562	9.05428	9.04802	8.63096	8.1117	8.17118	8.20635	8.062
1	1690687		Rnf103	-0.0211905	3.85528e-07	0.000127012	4.60131	22644	6678630	ring finger protein 103 (Rnf103), mRNA.	Double layer of lipid molecules that encloses all cells, and, in eukaryotes, many organelles; may be a single or double lipid bilayer; also includes associated proteins [goid 16020] [evidence IEA]; Penetrating at least one phospholipid bilayer of a membrane. May also refer to the state of being buried in the bilayer with no exposure outside the bilayer. When used to describe a protein, indicates …		Interacting selectively with any metal ion [goid 46872] [evidence IEA]; Interacting selectively with zinc (Zn) ions [goid 8270] [evidence IEA]; Interacting selectively with any protein or protein complex (a complex of two or more proteins that may include other nonprotein molecules) [goid 5515] [evidence IEA]	0.756585	0.563729	1.63632	12.303	12.1621	12.3301	12.0521	12.2317	12.2281	12.8289	12.826	12.9464	12.9821	12.5054	12.5745	12.5761	12.3177	12.8287	12.9641	13.1872	12.8629	12.406	11.7894	11.9837	12.3561	12.8277	12.3326	12.8697	13.0145
3	6330477	Mito	Ndufa3	-0.0211764	5.00296e-06	0.000687492	1.95588	66091	21539586	NADH dehydrogenase (ubiquinone) 1 alpha subcomplex, 3 (Ndufa3), mRNA.	Penetrating at least one phospholipid bilayer of a membrane. May also refer to the state of being buried in the bilayer with no exposure outside the bilayer. When used to describe a protein, indicates that all or part of the peptide sequence is embedded in the membrane [goid 16021] [evidence IEA]; Double layer of lipid molecules that encloses all cells, and, in eukaryotes, many organelles; may be…	The directed movement of substances (such as macromolecules, small molecules, ions) into, out of, within or between cells, or within a multicellular organism [goid 6810] [evidence IEA]; A process whereby a series of electron carriers operate together to transfer electrons from donors to any of several different terminal electron acceptors to generate a transmembrane electrochemical gradient [goid…	Catalysis of the reaction: NADH + H+ + ubiquinone = NAD+ + ubiquinol [goid 8137] [evidence IEA]; Catalysis of the reaction: NADH + H+ + acceptor = NAD+ + reduced acceptor [goid 3954] [evidence IEA]	0.739111	0.595006	1.07881	12.2249	12.2652	12.2749	12.8038	12.556	12.471	12.5587	12.15	12.6953	12.7408	11.9013	12.4677	12.118	11.9133	12.7742	12.6596	12.3829	12.3751	12.1356	11.7578	11.7142	11.5881	12.3352	12.622	12.4187	12.874
4	1470402		LOC675813	0.0211501	4.96792e-07	0.000141845	4.33889	675813	149272375	s musculus similar to ribosomal protein S20 (LOC675813), misc RNA.				1.28301	1.69278	0.910542	14.5286	14.811	14.2932	14.3956	14.5551	14.6755	14.4011	14.1933	14.385	14.568	14.5423	14.7718	14.7197	14.9518	14.4543	14.2098	14.5363	14.5159	14.6971	15.6248	15.1064	15.3254	14.4174	14.5794	14.6166	14.3104
4	670561		Cct4	0.0210897	3.22307e-05	0.00247211	0.0463222	12464	6753321	chaperonin containing Tcp1, subunit 4 (delta) (Cct4), mRNA.	All of the contents of a cell excluding the plasma membrane and nucleus, but including other subcellular structures [goid 5737] [evidence IEA]; A multisubunit ring-shaped complex that mediates protein folding in the cytosol without a cofactor [goid 5832] [evidence IDA]	The chemical reactions and pathways involving a specific protein, rather than of proteins in general, occurring at the level of an individual cell. Includes protein modification [goid 44267] [evidence IEA]; The process of assisting in the covalent and noncovalent assembly of single chain polypeptides or multisubunit complexes into the correct tertiary structure [goid 6457] [evidence IEA]	Interacting selectively with ATP, adenosine 5'-triphosphate, a universally important coenzyme and enzyme regulator [goid 5524] [evidence IEA]; Interacting selectively with a nucleotide, any compound consisting of a nucleoside that is esterified with (ortho)phosphate or an oligophosphate at any hydroxyl group on the ribose or deoxyribose moiety [goid 166] [evidence IEA]; Interacting selectively wi…	1.25852	1.81327	0.826334	12.1305	11.9705	11.6522	11.4731	11.5029	11.7729	11.5009	11.9304	11.3282	11.2044	11.6552	11.8286	11.8118	11.9951	11.4271	11.2247	11.5154	11.6704	12.0176	12.4851	12.1003	12.6689	11.7919	11.537	11.6809	11.1344
2	6180411		Gltp	0.0210877	2.00267e-05	0.00176242	0.532765	56356	31560403	glycolipid transfer protein (Gltp), mRNA.	All of the contents of a cell excluding the plasma membrane and nucleus, but including other subcellular structures [goid 5737] [evidence IEA]	The directed movement of substances (such as macromolecules, small molecules, ions) into, out of, within or between cells, or within a multicellular organism [goid 6810] [evidence IEA]; The directed movement of lipids into, out of, within or between cells. Lipids are compounds soluble in an organic solvent but not, or sparingly, in an aqueous solvent [goid 6869] [evidence IEA]; The directed movem…	Interacting selectively with a glycolipid, any compound containing one or more monosaccharide residues bound by a glycosidic linkage to a hydrophobic moiety such as an acylglycerol, a sphingoid, a ceramide (N-acylsphingoid) or a prenyl phosphate [goid 51861] [evidence IEA]; Enables the directed movement of glycolipids, compounds containing (usually) 1-4 linked monosaccharide residues joined by a …	1.27482	1.66244	0.807673	8.39459	8.25915	8.11674	8.75183	8.191	8.30326	8.07565	7.99918	7.99513	8.06433	8.57083	8.29864	8.24165	8.42438	8.12982	7.90461	8.12305	7.93173	8.14678	9.29805	9.30366	8.27395	8.066	8.06507	8.27281	7.89382
4	1230612		Aqp1	0.0210725	1.22105e-05	0.00122645	1.03957	11826	145966713	aquaporin 1 (Aqp1), mRNA.	Penetrating at least one phospholipid bilayer of a membrane. May also refer to the state of being buried in the bilayer with no exposure outside the bilayer. When used to describe a protein, indicates that all or part of the peptide sequence is embedded in the membrane [goid 16021] [evidence IEA]; Double layer of lipid molecules that encloses all cells, and, in eukaryotes, many organelles; may be…	The directed movement of water (H2O) into, out of, within or between cells [goid 6833] [evidence TAS]; The directed movement of substances (such as macromolecules, small molecules, ions) into, out of, within or between cells, or within a multicellular organism [goid 6810] [evidence IEA]	Enables the directed movement of substances (such as macromolecules, small molecules, ions) into, out of, within or between cells [goid 5215] [evidence IEA]; Transport systems of this type catalyze facilitated diffusion of water (by an energy-independent process) by passage through a transmembrane aqueous pore or channel without evidence for a carrier-mediated mechanism [goid 15250] [evidence TAS]	1.31841	1.68179	1.16928	11.8101	11.6998	11.4721	11.0472	11.184	11.1957	11.402	11.751	11.7744	11.6001	11.8744	11.7259	12.2221	12.3004	11.5968	11.656	11.4297	11.8068	11.9326	12.2464	12.38	12.9302	11.7089	11.5518	11.6559	11.3715
1	1260228		Gas2	-0.0209628	3.83329e-09	5.79436e-06	9.39224	14453	6679942		All of the contents of a cell excluding the plasma membrane and nucleus, but including other subcellular structures [goid 5737] [evidence IEA]; Any of the various filamentous elements that form the internal framework of cells, and typically remain after treatment of the cells with mild detergent to remove membrane constituents and soluble components of the cytoplasm. The term embraces intermediat…	A form of programmed cell death induced by external or internal signals that trigger the activity of proteolytic caspases, whose actions dismantle the cell and result in cell death. Apoptosis begins internally with condensation and subsequent fragmentation of the cell nucleus (blebbing) while the plasma membrane remains intact. Other characteristics of apoptosis include DNA fragmentation and the …		0.76447	0.542733	1.42965	7.94297	7.92734	8.0115	8.15604	8.2748	8.38423	8.77277	8.36197	8.68823	8.47206	8.19051	8.25052	8.08321	8.22091	8.8106	8.7169	8.59699	8.63492	7.94684	7.77849	7.7814	7.72594	8.48228	8.28303	8.42642	8.52318
4	3890102	Mito	Mrps6	0.0208392	2.83403e-05	0.00223393	0.177719	121022	23956243	mitochondrial ribosomal protein S6 (Mrps6), nuclear gene encoding mitochondrial protein, mRNA.	A semiautonomous, self replicating organelle that occurs in varying numbers, shapes, and sizes in the cytoplasm of virtually all eukaryotic cells. It is notably the site of tissue respiration [goid 5739] [evidence IDA]; An intracellular organelle, about 200 A in diameter, consisting of RNA and protein. It is the site of protein biosynthesis resulting from translation of messenger RNA (mRNA). It c…	The chemical reactions and pathways resulting in the formation of a protein. This is a ribosome-mediated process in which the information in messenger RNA (mRNA) is used to specify the sequence of amino acids in the protein [goid 6412] [evidence IEA]	The action of a molecule that contributes to the structural integrity of the ribosome [goid 3735] [evidence IEA]	1.19989	1.90939	0.917852	9.13874	8.98539	9.01641	8.99567	8.98492	8.94558	8.9796	9.15766	9.07816	8.88948	9.2461	9.3033	9.27808	9.32902	9.09692	8.42059	8.66288	8.81431	9.41316	10.2392	9.82728	9.24753	9.15957	9.09141	9.03765	8.72351
2	7550673		Hpx	0.0207281	2.60567e-05	0.00211892	0.263575	15458	23956085	hemopexin (Hpx), mRNA.	The space external to the outermost structure of a cell. For cells without external protective or external encapsulating structures this refers to space outside of the plasma membrane. This term covers the host cell environment outside an intracellular parasite [goid 5576] [evidence IEA]	The directed movement of substances (such as macromolecules, small molecules, ions) into, out of, within or between cells, or within a multicellular organism [goid 6810] [evidence IEA]; Any process that modulates the frequency, rate or extent of the chemical reactions and pathways involving a protein [goid 51246] [evidence IMP]; The chemical reactions and pathways involving hemoglobin, including …	Interacting selectively with iron (Fe) ions [goid 5506] [evidence IEA]; Interacting selectively with any metal ion [goid 46872] [evidence IEA]; Catalysis of a biochemical reaction at physiological temperatures. In biologically catalyzed reactions, the reactants are known as substrates, and the catalysts are naturally occurring macromolecular substances known as enzymes. Enzymes possess specific b…	1.54789	1.73625	0.571161	13.8071	13.9187	13.9607	14.4045	14.5415	14.5191	13.6432	13.361	13.4689	13.2398	14.1618	13.8722	13.9998	14.2003	13.6852	13.0356	13.4808	13.1568	14.4396	14.1179	14.3197	13.665	13.5526	13.8139	13.8463	13.4926
1	4810064		Atg5	-0.0207198	3.63261e-07	0.000125233	4.6629	11793	31542134	autophagy-related 5 (yeast) (Atg5), mRNA.	All of the contents of a cell excluding the plasma membrane and nucleus, but including other subcellular structures [goid 5737] [evidence IDA]; A double-membrane-bounded vesicle in which endogenous cellular material is sequestered; known as autophagosome in yeast [goid 5776] [evidence IDA]; A double-membrane-bounded vesicle in which endogenous cellular material is sequestered; known as autophagos…	The covalent alteration of one or more amino acids occurring in a protein after the protein has been completely translated and released from the ribosome [goid 43687] [evidence IDA]; The reorganization or renovation of existing blood vessels [goid 1974] [evidence IMP]; The multicellular organismal process by which the heart decreases in volume in a characteristic way to propel blood through the b…	Interacting selectively with any protein or protein complex (a complex of two or more proteins that may include other nonprotein molecules) [goid 5515] [evidence IPI]	0.721814	0.587754	1.88333	10.8069	11.1109	11.029	10.6968	11.0154	11.159	11.837	11.8651	11.963	11.9142	11.2821	11.6471	11.2849	11.4841	11.9446	11.6325	11.906	12.0011	11.3674	10.9478	10.6841	11.4181	11.7246	11.5626	11.4311	11.8362
4	3290427		Slc15a3	0.0206813	1.14742e-07	5.78144e-05	5.85734	65221	12746419	solute carrier family 15, member 3 (Slc15a3), mRNA.	Double layer of lipid molecules that encloses all cells, and, in eukaryotes, many organelles; may be a single or double lipid bilayer; also includes associated proteins [goid 16020] [evidence IEA]; Penetrating at least one phospholipid bilayer of a membrane. May also refer to the state of being buried in the bilayer with no exposure outside the bilayer. When used to describe a protein, indicates …	The directed movement of oligopeptides into, out of, within or between cells. Oligopeptides are molecules that contain a small number (2 to 20) of amino-acid residues connected by peptide linkages [goid 6857] [evidence IEA]; The directed movement of substances (such as macromolecules, small molecules, ions) into, out of, within or between cells, or within a multicellular organism [goid 6810] [evi…	Enables the active transport of a solute across a membrane by a mechanism whereby two or more species are transported together in the same direction in a tightly coupled process not directly linked to a form of energy other than chemiosmotic energy [goid 15293] [evidence IEA]; Enables the directed movement of oligopeptides into, out of, within or between cells. Oligopeptides are molecules that co…	1.22192	1.78425	0.982656	8.16065	8.22496	8.16832	8.33309	7.96173	8.11012	7.97577	8.40601	8.10828	8.15789	8.52673	8.35507	8.38014	8.54263	8.10395	7.90404	8.14115	8.27947	8.70886	9.17528	8.86735	9.01838	8.13164	8.17946	8.33235	8.051
2	2570440		Nedd9	0.0206203	4.51804e-06	0.000645	2.06075	18003	31543317	neural precursor cell expressed, developmentally down-regulated gene 9 (Nedd9), mRNA.	All of the contents of a cell excluding the plasma membrane and nucleus, but including other subcellular structures [goid 5737] [evidence IEA]; Any of the various filamentous elements that form the internal framework of cells, and typically remain after treatment of the cells with mild detergent to remove membrane constituents and soluble components of the cytoplasm. The term embraces intermediat…	Any process that modulates the frequency, rate or extent of cell growth [goid 1558] [evidence IEA]; The progression of biochemical and morphological phases and events that occur in a cell during successive cell replication or nuclear replication events. Canonically, the cell cycle comprises the replication and segregation of genetic material followed by the division of the cell, but in endocycles…	Interacting selectively with any protein or protein complex (a complex of two or more proteins that may include other nonprotein molecules) [goid 5515] [evidence IEA]	1.19623	1.76303	0.768192	8.29297	8.86783	8.26662	8.56065	8.43711	8.39996	7.95364	8.33702	7.95992	8.14309	8.41215	8.23813	8.31123	8.46612	8.1362	7.96673	8.04855	8.17801	8.26284	8.95592	9.28905	9.09393	8.28475	8.106	8.47589	8.11983
3	3400091		Fbxo36	-0.0202896	8.16032e-07	0.000205584	3.82568	66153	142371227	F-box protein 36 (Fbxo36), mRNA.		The chemical reactions and pathways resulting in the breakdown of a protein or peptide by hydrolysis of its peptide bonds, initiated by the covalent attachment of a ubiquitin moiety, or multiple ubiquitin moieties, to the protein [goid 6511] [evidence IEA]		0.750972	0.5586	1.23119	8.2686	8.42475	8.32038	8.53541	8.27098	8.24631	8.44143	8.54924	8.6608	8.63423	8.23419	8.34255	7.976	8.08029	8.79612	8.22024	8.8523	9.00136	7.90744	7.80779	7.82222	7.97211	8.43526	8.34453	8.45065	8.6604
4	6940184		Ccl4	0.0202214	3.96875e-06	0.000589508	2.19414	20303	126366031	chemokine (C-C motif) ligand 4 (Ccl4), mRNA.	The space external to the outermost structure of a cell. For cells without external protective or external encapsulating structures this refers to space outside of the plasma membrane. This term covers the host cell environment outside an intracellular parasite [goid 5576] [evidence IEA]; That part of a multicellular organism outside the cells proper, usually taken to be outside the plasma membra…	The directed movement of a motile cell or organism, or the directed growth of a cell guided by a specific chemical concentration gradient. Movement may be towards a higher concentration (positive chemotaxis) or towards a lower concentration (negative chemotaxis) [goid 6935] [evidence IEA]; The immediate defensive reaction (by vertebrate tissue) to infection or injury caused by chemical or physica…	Functions to control the survival, growth, differentiation and effector function of tissues and cells [goid 5125] [evidence IEA]; Interacting selectively with any protein or protein complex (a complex of two or more proteins that may include other nonprotein molecules) [goid 5515] [evidence IPI]; The function of a family of chemotactic pro-inflammatory activation-inducible cytokines acting primar…	1.14274	1.8054	1.08702	7.79607	7.82375	7.72537	7.80485	7.77938	7.80733	7.85049	8.1582	7.85135	8.09921	8.30114	7.84707	8.13779	8.44322	7.95061	7.71672	7.82725	7.82485	8.46477	8.78096	8.44585	9.03712	7.89078	8.02205	7.86191	7.71326
3	3610040	Mito	Uqcrc1	-0.0201457	7.41652e-06	0.000902496	1.55124	22273	46593020	ubiquinol-cytochrome c reductase core protein 1 (Uqcrc1), mRNA.	Double layer of lipid molecules that encloses all cells, and, in eukaryotes, many organelles; may be a single or double lipid bilayer; also includes associated proteins [goid 16020] [evidence IEA]; The protein complexes that form the mitochondrial electron transport system (the respiratory chain), associated with the inner mitochondrial membrane. Complexes I, III and IV can transport protons if e…	The directed movement of substances (such as macromolecules, small molecules, ions) into, out of, within or between cells, or within a multicellular organism [goid 6810] [evidence IEA]; A process whereby a series of electron carriers operate together to transfer electrons from donors to any of several different terminal electron acceptors to generate a transmembrane electrochemical gradient [goid…	Catalysis of a biochemical reaction at physiological temperatures. In biologically catalyzed reactions, the reactants are known as substrates, and the catalysts are naturally occurring macromolecular substances known as enzymes. Enzymes possess specific binding sites for substrates, and are usually composed wholly or largely of protein, but RNA that has catalytic activity (ribozyme) is often also…	0.58363	0.639732	1.24295	12.3385	12.3984	12.4803	12.705	12.2134	12.2768	12.6242	12.9084	12.7841	12.64	11.8406	12.3355	11.8151	11.8581	12.6628	12.7015	12.6296	12.776	12.1489	11.8844	11.9753	12.1835	12.3412	12.5144	12.3007	12.8247
